# Supplementary material for: Diagnostic utility of next-generation sequencing-based panel testing in 543 patients with suspected skeletal dysplasia
Source: Orphanet J Rare Dis. 2021 Oct 9;16:412. doi: 10.1186/s13023-021-02025-7 (PMC8501536; doi:10.1186/s13023-021-02025-7)
Supplement: Supplementary file 1 — Additional file 1. Variants in non-diagnostic cases with suspicious VUSes. [file 13023_2021_2025_MOESM1_ESM.xlsx]

## Sheet: Sheet2
Study ID	Gene	Inheritance	Transcript	cDNA	Protein	Zygosity/copy number	Classification
038	TRPV4	AD	NM_021625.4	c.2152A>C	p.(Met718Leu)	HET	VUS
071	TRPS1	AD	NM_014112.2	c.2797T>C	p.(Cys933Arg)	HET	VUS
112	SLC26A2	AR	NM_000112.3	c.1120C>T	p.(Pro374Ser)	HOM	VUS
118	COL11A2	AD,AR	NM_080680.2	c.4831A>T	p.(Thr1611Ser)	HOM	VUS
121	TTC21B	AR	NM_024753.4	c.3128T>C	p.(Leu1043Pro)	HET	VUS
				c.2741del	p.(Cys914Serfs*43)	HET	Likely Pathogenic
129	SOX9	AD	NM_000346.3	c.359G>T	p.(Arg120Leu)	HET	VUS
146	PGM3	AR	NM_001199917.1	c.1598G>A	p.(Arg533Gln)	HET	VUS
				c.1219T>C	p.(Phe407Leu)	HET	Likely Pathogenic
153	POC1A	AR	NM_015426.4	c.649C>T	p.(Arg217Trp)	HOM	VUS
166	PHEX	AD	NULL	88.4kb gain		Copy number 2	VUS
182	DLL3	AR	NM_016941.3	c.1086C>G	p.(Cys362Trp)	HOM	VUS
205	PDE4D	AD	NM_001104631.1	c.1762A>G	p.(Met588Val)	HET	VUS
208	ACAN	AD	NM_013227.3	c.911A>C	p.(Asp304Ala)	HET	VUS
220	TRPS1	AD	NM_014112.4	c.944T>C	p.(Leu315Pro)	HET	VUS
222	FGFR3	AD	NM_000142.4	c.370C>T	p.(Arg124Trp)	HET	VUS
238	ALPL	AD,AR	NM_000478.4	c.657G>T	p.(Met219Ile)	HET	VUS
				c.881A>C	p.(Asp294Ala)	HET	Pathogenic
254	HSPG2	AR	NM_005529.6	c.10107C>G	p.(Asn3369Lys)	HET	VUS
				c.2799dup	p.(Thr934Hisfs*15)	HET	Likely Pathogenic
266	EVC2	AR	NM_147127.4	c.450+17A>G		HET	VUS
				25.7kb loss		Copy number 1	Likely Pathogenic
287	CREBBP	AD	NM_004380.2	c.1625_1649del	p.(Pro542Leufs*12)	HET	Likely Pathogenic
				c.785G>A	p.(Gly262Glu)	HET	VUS
299	DYNC2H1	AR	NM_001080463.1	c.6613C>T	p.(Arg2205Cys)	HOM	VUS
329	WNT5A	AD	NM_003392.4	c.487_492dup	p.(Gly163_Cys164dup)	HET	VUS
339	COMP	AD	NM_000095.2	c.763T>C	p.(Cys255Arg)	HET	VUS
356	GNAS	AD	NM_000516.4	c.1117del	p.(Arg373Alafs*31)	HET	VUS
377	ACAN	AD	NM_013227.3	c.455G>A	p.(Gly152Asp)	HET	VUS
380	NPR2	AR	NM_003995.3	c.154G>A	p.(Ala52Thr)	HET	VUS
				c.1436+1G>T		HET	Likely Pathogenic
386	EFTUD2	AD	NM_004247.3	c.664T>G	p.(Ser222Ala)	HET	VUS
	COL5A1	AD	NM_000093.4	c.3952G>A	p.(Gly1318Ser)	HET	VUS
391	FLNB	AR	NM_001457.3	c.502G>A	p.(Gly168Ser)	HET	Pathogenic
				c.4395G>C	p.(Leu1465Phe)	HET	VUS
407	LTBP3	AR	NM_001130144.2	c.3907C>T	p.(Arg1303Cys)	HET	VUS
424	COL10A1	AD	NM_000493.3	c.460G>A	p.(Val154Met)	HET	VUS
442	COL10A1	AD	NM_000493.3	c.1790A>T	p.(Tyr597Phe)	HET	VUS
450	PRKAR1A	AD	NM_002734.4	c.1075C>G	p.(Leu359Val)	HET	VUS
457	IHH	AD	NM_002181.3	c.271T>C	p.(Phe91Leu)	HET	VUS
468	ANKRD11	AD	NM_013275.5	c.3464G>A	p.(Gly1155Glu)	HET	VUS
	SOX9	AD	NM_000346.3	c.343T>C	p.(Trp115Arg)	HET	VUS
491	SHOX	PAD	NM_000451.3	c.397G>C	p.(Glu133Gln)	HET	VUS
492	GNAS	AD	NM_000516.5	c.319G>A	p.(Val107Met)	HET	VUS
503	ADAMTSL2	AR	NM_014694.3	c.233+5G>C		HET	VUS
				c.538del	p.(Cys180Alafs*37)	HET	Likely Pathogenic
526	NPR2	AR	NM_003995.3	c.895C>T	p.(Arg299*)	HET	Likely Pathogenic
				c.2411G>A	p.(Arg804His)	HET	VUS
