# Supplementary material for: Diagnostic utility of next-generation sequencing-based panel testing in 543 patients with suspected skeletal dysplasia
Source: Orphanet J Rare Dis. 2021 Oct 9;16:412. doi: 10.1186/s13023-021-02025-7 (PMC8501536; doi:10.1186/s13023-021-02025-7)
Supplement: Supplementary file 2 — Additional file 2. Diagnostic prenatal variants. [file 13023_2021_2025_MOESM2_ESM.xlsx]

## Sheet: Prenatal diagnostic variants
Study ID	Phenotype	Gene	Transcript	MOI	cDNA	Protein	Zygosity	Classification
004	Discrepancy in femural and humeral length, small but presenttibia and fibula, small chest, bent femur, pointy cranium	COL1A2	NM_000089.3	AD	c.1774G>A	p.(Gly592Ser)	HET	Pathogenic
006	Short limbs, poorly ossified skull	COL1A1	NM_000088.3	AD	c.1760G>T	p.(Gly587Val)	HET	Likely Pathogenic
013	Short vs missing antebrachiums and lower legs, bilateral clubfoot, normal bone mineralization, suspicion of cleft lip jaw palate	ESCO2	NM_001017420.2	AR	c.1131+1G>A		HET	Pathogenic
					c.1156delG	p.(Ala386Leufs*9)	HET	Likely Pathogenic
019	Significant proximal and distal shortening of long bones, abnormal skull shape, head circumference consistent with gestational age, small thorax, normal bone mineralization	FGFR3	NM_022965.3	AD	c.742C>T	p.(Arg248Cys)	HET	Pathogenic
028	Abnormal shaped fetal femurs and tibia, short long bones	COL1A2	NM_000089.3	AD	c.2565+3_2565+6delAAGT		HET	Likely Pathogenic
029	Intrauterine fetal demise with clinical suspicion of skeletal dysplasia	FGFR3	NM_000142.4	AD	c.1138G>A	p.(Gly380Arg)	HET	Pathogenic
039	Short limb skeletal dysplasia with borderline chest size, spondylometaphyseal dysplasia with cleft palate. Long bones are short with metaphyseal splaying.	COL2A1	NM_033150.2,NM_001844.4	AD	c.1700G>A	p.(Gly567Asp)	HET	Likely Pathogenic
041	Absent mineralization of cervical spine, distal spine, and sacrum; iliac wings small/rounded; decreased mineralization of skull; short long bones with midshaft bowing ;and bilateral talipes.	COL2A1	NM_001844.4	AD	c.3121G>A	p.(Gly1041Ser)	HET	Pathogenic
043	Triangle-shaped face, short long bones and bent lower legs	FGFR3	NM_000142.4	AD	c.1949A>T	p.(Lys650Met)	HET	Pathogenic
052	Shoterned long bones, telephone receiver morpholgy of femur	SOX9	NM_000346.3	AD	c.1320C>G	p.(Tyr440*)	HET	Pathogenic
074	Abnormal fetal movements, soft and deformed skull, missing nasal bone, broken ribs, missing lower legs, short humerus, short and immobile fingers, dwarfism.	COL1A2	NM_000089.3	AD	c.1306G>A	p.(Gly436Arg)	HET	Likely Pathogenic
078	Short limbs, micrognathia and retrognathia, absent mineralization of skull and all vertebral bodies, short ribs tissue	COL2A1	NM_001844.4	AD	c.1331G>T	p.(Gly444Val)	HET	Likely Pathogenic
087	Craniosynostosis, absent cavum septum pellucidum, hypertelorism, mitten hand bilaterally (syndactyly), polydactyly, frontal bossing, dextrocardia, VSD	FGFR2	NM_022970.3	AD	c.755C>G	p.(Ser252Trp)	HET	Pathogenic
109	Club foot, bent humerus, normal fetal echo, normal bone mineralization	ALPL	NM_000478.4	AD,AR	c.1001G>A	p.(Gly334Asp)	HET	Pathogenic
127	Short long bones, bent femurs, small thorax	DYNC2H1	NM_001080463.1	AR	c.10115A>T	p.(Glu3372Val)	HET	Likely Pathogenic
					c.12850A>G	p.(Arg4284Gly)	HET	Pathogenic
132	Twin pregnancy with twin B suspected to have skeletal dysplasia while twin A has no evidence of congenital abnormalities	COL2A1	NM_001844.4	AD	c.1528G>C	p.(Gly510Arg)	HET	Likely Pathogenic
147	Short torso, short tubular bones , no evidence of bowing or fractures, short ribs and small rib cage, midline cleft palate, camptodactyly	COL2A1	NM_001844.4	AD	c.1952_1953delinTG	p.(Gly651Val)	HET	Likely Pathogenic
161	Suspected osteogenesis imperfecta due to findings from fetal x-ray	CRTAP	NM_006371.4	AR	c.24_31del	p.(Ala10Serfs*148)	HOM	Pathogenic
165	Suspected skeletal dysplasia	COL1A1	NM_000088.3	AD	c.2263G>C	p.(Gly755Arg)	HET	Likely Pathogenic
198	Suspected diastrophic dysplasia	SLC26A2	NM_000112.3	AR	c.1957T>A	p.(Cys653Ser)	HOM	Pathogenic
199	Monochorionic/ diamniotic twin pregnancy with both twins showing multiple fractures identified in long bones, crumpled ribs, small thorax, abnormal cranium shape, hypo-minerallization.	COL1A1	NM_000088.3	AD	c.1162_1171delinsAGGT	p.(Pro388_Asp391delinsArgTyr)	HET	Likely Pathogenic
202	Short and bowing femurs and tibias	COL1A1	NM_000088.3	AD	c.2155G>A	p.(Gly719Ser)	HET	Pathogenic
204	Suspected skeletal dysplasia	DYNC2H1	NM_001080463.1	AR	c.244C>T	p.(Arg82*)	HET	Likely Pathogenic
					c.9044A>G	p.(Asp3015Gly)	HET	Pathogenic
217	Suspected osteogenesis imperfecta based on ultrasound findings	COL1A2	NM_000089.3	AD	c.1847G>A	p.(Gly616Glu)	HET	Likely Pathogenic
240	Short and curved extremities, femur has a telephone handle bowing, open foramen ovale	COL1A2	NM_000089.3	AD	c.1208G>A	p.(Gly403Asp)	HET	Likely Pathogenic
241	Multiple skeletal malformations including misaligned feet, underdeveloped arms with abnormal hands (syndactyly involving the third and fourth finger bilaterally, short fingers and missing right thumb), missing bones in the lower legs bilaterally (normally developed soft tissue)	GLI3	NM_000168.5	AD	c.3324C>G	p.(Tyr1108*)	HET	Pathogenic
251	Short limbs, micrognathia, bowed lower limbs with extended ankles, bilateral hitchhiker thumb	SLC26A2	NM_000112.3	AR	c.-26+2T>C		HOM	Pathogenic
263	Short long bones, suspicion of thanatophoric dysplasia	RMRP	NR_003051.3	AR	n.80G>A		HET	Likely Pathogenic
					n.71A>G		HET	Pathogenic
270	Short and bowed femurs, short and bowed tibias, small mandible	COL1A1	NM_000088.3	AD	c.1678G>A	p.(Gly560Ser)	HET	Pathogenic
276	Short proximal and distal long bones	RMRP	NR_003051.3	AR	n.71A>G		HOM	Pathogenic
282	Small thorax, polydactyly, short long bones, trident pelvis	EVC2	NM_147127.4	AR	c.876_892dup	p.(His298Argfs*21)	HOM	Likely Pathogenic
286	Suspected skeletal dysplasia	COL1A1	NM_000088.3	AD	c.2533G>A	p.(Gly845Arg)	HET	Pathogenic
298	Short long bones, bowing of femora and humerus, large head circumference and frontal bossing, short ribs and narrow thorax, no fractures	FGFR3	NM_000142.4	AD	c.742C>T	p.(Arg248Cys)	HET	Pathogenic
301	Suspected skeletal dysplasia	COL1A1	NM_000088.3	AD	c.1777G>A	p.(Gly593Ser)	HET	Pathogenic
307	Short long bones, clubbed foot, small thorax, abnormal heart axis at 90 degrees, decreased ossification of the vertebral bodies	COL2A1	NM_001844.4	AD	c.1357G>A	p.(Gly453Ser)	HET	Pathogenic
318	Bent and shortened long bones with normal thorax	COL1A1	NM_000088.3	AD	c.1876-2A>G		HET	Pathogenic
322	Short and bowed long bones, nuchal translucency is septated with bilaterally dilated jugular lymphatic sacs, small chest	SOX9	NM_000346.3	AD	c.665_672dup	p.(Gly225Thrfs*31)	HET	Likely Pathogenic
323	Bowed and short femur with mid shaft thickening	ALPL	NM_000478.4	AD,AR	c.629A>G	p.(His210Arg)	HET	Likely Pathogenic
					c.979T>C	p.(Phe327Leu)	HET	Pathogenic
331	Suspected atelosteogenesis type I or type III	FLNB	NM_001457.3	AD	c.605T>C	p.(Met202Thr)	HET	Likely Pathogenic
345	Short and curved long bones, small thorax, suspected lung hypoplasia	FGFR3	NM_000142.4	AD	c.742C>T	p.(Arg248Cys)	HET	Pathogenic
346	Dsproportionate short status; rhizomelic shortening of the limbs with irregularly ossified, flared metaphysis, horizontal acetabular roots with small snail-shaped ilia; narrow chest; small rounded vertebral bodies with intact posterior elements and small scapulae	DYNC2H1	NM_001080463.1	AR	c.6614G>A	p.(Arg2205His)	HET	Pathogenic
					c.7435C>T	p.(Gln2479*)	HET	Likely Pathogenic
357	Short, thick, curved limbs, micrognathia, flat nasal bridge, pronounced cleft palate, protuberant eyes, irregular enchondrial osteogenesis in humerus	COL11A2	NM_080680.2	AR	c.3958C>T	p.(Arg1320*)	HET	Likely Pathogenic
					c.3181C>T	p.(Arg1061*)	HET	Likely Pathogenic
359	Increased head circumference, short long bones, prominent anterior horn of the lateral ventricles, frontal bossing, midface hypoplasia, mild bowing of the femurs bilaterally, small thorax, some cardiac findings	FGFR3	NM_000142.4	AD	c.1620C>A	p.(Asn540Lys)	HET	Pathogenic
365	Short limbs, hypertelorism, mildly enlarged extra-axial fluid spaces of the brain diffusely, hypertelorism, retromicrognathia, low set ears, suspected pectus carinatum	COL11A1	NM_001854.3	AD	c.3816+1G>A		HET	Pathogenic
370	Short long bones, curved bones, normal bone mineralization, small/bell-shaped chest, frontal bossing, flat mid-face, subjectively increased amniotic fluid	FGFR3	NM_000142.4	AD	c.742C>T	p.(Arg248Cys)	HET	Pathogenic
390	Cystic hygroma, micromelia, and small bell shaped chest	COL2A1	NM_001844.4	AD	c.3113G>A	p.(Gly1038Glu)	HET	Likely Pathogenic
419	Suspected achodrogenesis	FLNB	NM_001457.3	AD	c.2055+1G>A		HET	Likely Pathogenic
481	Short ribs	SOX9	NM_000346.3	AD	c.526C>A	p.(Pro176Thr)	HET	Likely Pathogenic
523	Suspected skeletal dysplasia	FGFR3	NM_000142.4	AD	c.742C>T	p.(Arg248Cys)	HET	Pathogenic
527	Suspected thanatophoric dysplasia	TRIP11	NM_004239.4	AR	c.3962T>A	p.(Leu1321*)	HOM	Likely Pathogenic
536	Short long bones, narrow chest, strawberry shape head, bowed femur (telephone receiver sign)	COL1A2	NM_000089.3	AD	c.2504G>A	p.(Gly835Asp)	HET	Likely Pathogenic
