# Supplementary material for: Diagnostic utility of next-generation sequencing-based panel testing in 543 patients with suspected skeletal dysplasia
Source: Orphanet J Rare Dis. 2021 Oct 9;16:412. doi: 10.1186/s13023-021-02025-7 (PMC8501536; doi:10.1186/s13023-021-02025-7)
Supplement: Supplementary file 3 — Additional file 3. Panel gene content and targeted non-coding variants. [file 13023_2021_2025_MOESM3_ESM.xlsx]

## Sheet: Skeletal Dysplasia Core Panel
Skeletal Dysplasia Core Panel (113 genes)
Gene	Associated phenotypes	Inheritance
ACAN#	Spondyloepimetaphyseal dysplasia, aggrecan type, Spondyloepiphyseal dysplasia, Kimberley type, Osteochondritis dissecans, short stature, and early-onset osteoarthritis	AD/AR
ACP5	Spondyloenchondrodysplasia with immune dysregulation	AR
ADAMTS10	Weill-Marchesani syndrome	AR
ADAMTSL2#*	Geleophysic dysplasia 3	AR
AGPS	Rhizomelic chondrodysplasia punctata type 3	AR
ALPL	Odontohypophosphatasia, Hypophosphatasia perinatal lethal, infantile, juvenile and adult forms	AD/AR
ANKH	Calcium pyrophosphate deposition disease (familial chondrocalcinosis type 2), Craniometaphyseal dysplasia autosomal dominant type	AD
ARSE*	Chondrodysplasia punctata X-linked recessive, brachytelephalangic type (CDPX1)	XL
B3GALT6#	Spondyloepimetaphyseal dysplasia with joint laxity, Ehlers-Danlos syndrome	AR
BMP1	Osteogenesis imperfecta	AR
BMPR1B	Acromesomelic dysplasia, Demirhan, Brachydactyly C/Symphalangism-like pheno, Brachydactyly type A2, Pulmonary arterial hypertension (PAH)	AD/AR
CA2	Osteopetrosis, with renal tubular acidosis	AR
CANT1	Desbuquois dysplasia	AR
CDC6	Meier-Gorlin syndrome (Ear-patella-short stature syndrome)	AR
CDKN1C	Beckwith-Wiedemann syndrome, IMAGE syndrome	AD
CDT1	Meier-Gorlin syndrome (Ear-patella-short stature syndrome)	AR
CHST3	Spondyloepiphyseal dysplasia with congenital joint dislocations (recessive Larsen syndrome)	AR
CLCN7	Osteopetrosis	AD/AR
COL10A1	Metaphyseal chondrodysplasia, Schmid	AD
COL11A1	Marshall syndrome, Fibrochondrogenesis, Stickler syndrome type 2	AD/AR
COL11A2	Weissenbacher-Zweymuller syndrome, Deafness, Otospondylomegaepiphyseal dysplasia, Fibrochondrogenesis, Stickler syndrome type 3 (non-ocular)	AD/AR
COL1A1	Ehlers-Danlos syndrome, Caffey disease, Osteogenesis imperfecta type 1, Osteogenesis imperfecta type 2, Osteogenesis imperfecta type 3, Osteogenesis imperfecta type 4	AD
COL1A2	Ehlers-Danlos syndrome, cardiac valvular form, Osteogenesis imperfecta type 1, Osteogenesis imperfecta type 2, Osteogenesis imperfecta type 3, Osteogenesis imperfecta type 4	AD/AR
COL2A1	Avascular necrosis of femoral head, Rhegmatogenous retinal detachment, Epiphyseal dysplasia, with myopia and deafness, Czech dysplasia, Achondrogenesis type 2, Platyspondylic dysplasia Torrance type, Hypochondrogenesis, Spondyloepiphyseal dysplasia congenital (SEDC), Spondyloepimetaphyseal dysplasia (SEMD) Strudwick type, Kniest dysplasia, Spondyloperipheral dysplasia, Mild SED with premature ons…	AD
COL9A1	Stickler syndrome recessive type, Multiple epiphyseal dysplasia type 6 (EDM6)	AR
COL9A2	Stickler syndrome, Multiple epiphyseal dysplasia type 2 (EDM2)	AD/AR
COL9A3	Multiple epihyseal dysplasia type 3 (EDM3), Stickler syndrome recessive type	AD/AR
COMP	Pseudoachondroplasia, Multiple ephiphyseal dysplasia	AD
CRTAP	Osteogenesis imperfecta type 2, Osteogenesis imperfecta type 3, Osteogenesis imperfecta type 4	AR
CSPP1	Jeune asphyxiating thoracic dystrophy, Joubert syndrome	AR
CTSK	Pycnodysostosis	AR
CUL7	3-M syndrome, Yakut short stature syndrome	AR
CYP27B1	Vitamin D-dependent rickets	AR
DHCR24	Desmosterolosis	AR
DLL3	Spondylocostal dysostosis	AR
DVL1	Robinow syndrome	AD
DYM	Dyggve-Melchior-Clausen dysplasia, Smith-McCort dysplasia	AR
DYNC2H1	Short -rib thoracic dysplasia with or without polydactyly type 1, Short -rib thoracic dysplasia with or without polydactyly type 3, Asphyxiating thoracic dysplasia (ATD; Jeune), SRPS type 2 (Majewski)	AR/Digenic
EBP	Chondrodysplasia punctata, Male EBP disorder with neurologic defects (MEND)	XL
EIF2AK3	SED, Wolcott-Rallison type	AR
ENPP1	Arterial calcification, Hypophosphatemic rickets	AD/AR
ESCO2	SC phocomelia syndrome, Roberts syndrome	AR
EVC	Weyers acrofacial dysostosis, Ellis-van Creveld syndrome	AD/AR
EVC2	Ellis-van Creveld syndrome, Weyers acrodental dysostosis	AD/AR
FAM20C	Hypophosphatemia, hyperphosphaturia, dental anomalies, intracerebral calcifications and osteosclerosis (Raine syndrome)	AR
FGF23	Tumoral calcinosis, hyperphosphatemic, Hypophosphatemic rickets	AD/AR
FGFR1	Pfeiffer syndrome, Trigonocephaly, Hypogonadotropic hypogonadism, Osteoglophonic Dwarfism - Craniostenosis, Hartsfield syndrome	AD/Digenic/Multigenic
FGFR2	Apert syndrome, Pfeiffer syndrome, Jackson-Weiss syndrome, Lacrimoauriculodentodigital syndrome, Beare-Stevenson cutis gyrata syndrome, Antley-Bixler syndrome without genital anomalies or disordered steroidogenesis, Craniofacial-skeletal-dermatological dysplasia, Crouzon syndrome, Bent bone dysplasia	AD
FGFR3	Lacrimoauriculodentodigital syndrome, Muenke syndrome, Crouzon syndrome with acanthosis nigricans, Camptodactyly, tall stature, and hearing loss (CATSHL) syndrome, Achondroplasia, Hypochondroplasia, Thanatophoric dysplasia type 1, Thanatophoric dysplasia type 2, SADDAN	AD/AR
FKBP10	Bruck syndrome 1, Osteogenesis imperfecta, type XI	AR
FLNA	Frontometaphyseal dysplasia, Osteodysplasty Melnick-Needles, Otopalatodigital syndrome type 1, Otopalatodigital syndrome type 2, Terminal osseous dysplasia with pigmentary defects	XL
FLNB	Larsen syndrome (dominant), Atelosteogenesis type 1, Atelosteogenesis type 3, Spondylo-carpal-tarsal dyspasia	AD/AR
GDF5	Multiple synostoses syndrome, Fibular hypoplasia and complex brachydactyly, Acromesomelic dysplasia, Hunter-Thompson, Symphalangism, proximal, Chondrodysplasia, Brachydactyly type A2, Brachydactyly type C, Grebe dysplasia	AD/AR
GNPAT	Rhizomelic chondrodysplasia punctata, rhizomelic	AR
HSPG2	Schwartz-Jampel syndrome, Dyssegmental dysplasia Silverman-Handmaker type, Dyssegmental dysplasia Rolland-Desbuquis type	AD/AR
IFT140	Short -rib thoracic dysplasia with or without polydactyly, Asphyxiating thoracic dysplasia (ATD; Jeune)	AR
IFT172	Retinitis pigmentosa, Short -rib thoracic dysplasia with or without polydactyly, Asphyxiating thoracic dysplasia (ATD; Jeune)	AR
IFT80	Short -rib thoracic dysplasia with or without polydactyly, Asphyxiating thoracic dysplasia (ATD; Jeune)	AR
IHH	Acrocapitofemoral dysplasia, Brachydactyly, Syndactyly type Lueken	AD/AR
INPPL1	Opsismodysplasia	AR
KAT6B	Ohdo syndrome, SBBYS variant, Genitopatellar syndrome	AD
LBR	Pelger-Huet anomaly, Reynolds syndrome, Greenberg/HEM skeletal dysplasia, Hydrops-ectopic calcification-moth-eaten skeletal dysplasia	AD/AR
LIFR	Stuve-Wiedemann dysplasia, Schwartz-Jampel type 2 syndrome	AR
LMX1B	Nail-patella syndrome	AD
LRP5*	Van Buchem disease, Osteoporosis-pseudoglioma syndrome, Hyperostosis, endosteal, Osteosclerosis, Exudative vitreoretinopathy, Osteopetrosis late-onset form type 1, LRP5 primary osteoporosis	AD/AR/Digenic
LTBP2	Weill-Marchesani syndrome, Microspherophakia and/or megalocornea, with ectopia lentis and with or without secondary glaucoma, Glaucoma, primary congenital	AR
MATN3	Spondyloepimetaphyseal dysplasia Matrilin type, Multiple epiphyseal dysplasia type 5 (EDM5)	AD/AR
MMP9	Metaphyseal anadysplasia	AR
MYO18B	Klippel-Feil syndrome 4, autosomal recessive, with myopathy and facial dysmorphism	AR
NEK1	Short -rib thoracic dysplasia with or without polydactyly, SRPS type 2 (Majewski)	AR/Digenic
NPR2	Acromesomelic dysplasia type Maroteaux, Epiphyseal chondrodysplasia, Miura, Short stature with nonspecific skeletal abnormalities	AD/AR
OBSL1	3-M syndrome	AR
ORC1	Meier-Gorlin syndrome (Ear-patella-short stature syndrome)	AR
ORC4	Meier-Gorlin syndrome (Ear-patella-short stature syndrome)	AR
ORC6	Meier-Gorlin syndrome (Ear-patella-short stature syndrome)	AR
P3H1	Osteogenesis imperfecta	AR
PAPSS2	Brachyolmia 4 with mild epiphyseal and metaphyseal changes, SEMD PAPPS2 type	AR
PCNT	Microcephalic osteodysplastic primordial dwarfism	AR
PEX7	Refsum disease, Rhizomelic CDP type 1	AR
PHEX	Hypophosphatemic rickets	XL
PISD		AR
PLOD2	Bruck syndrome, Osteogenesis imperfecta type 3	AR
PLS3	Osteoporosis and osteoporotic fractures	XL
PPIB	Osteogenesis imperfecta type 2, Osteogenesis imperfecta type 3, Osteogenesis imperfecta type 4	AR
PTH1R	Metaphyseal chondrodysplasia Jansen type, Failure of tooth eruption, Eiken dysplasia, Blomstrand dysplasia	AD/AR
RMRP	Cartilage-hair hypoplasia, Metaphyseal dysplasia without hypotrichosis, Anauxetic dysplasia	AR
RNU4ATAC	Roifman syndrome, Microcephalic osteodysplastic primordial dwarfism type 1, Microcephalic osteodysplastic primordial dwarfism type 3	AR
ROR2	Robinow syndrome recessive type, Brachydactyly type B	AD/AR
RUNX2	Cleidocranial dysplasia, Metaphyseal dysplasia with maxillary hypoplasia	AD
SBDS*	Aplastic anemia, Shwachman-Diamond syndrome, Severe spondylometaphyseal dysplasia	AD/AR
SERPINF1	Osteogenesis imperfecta, type VI	AR
SERPINH1	Osteogenesis imperfecta type 3	AR
SHOX#*	Leri-Weill dyschondrosteosis, Langer mesomelic dysplasia, Short stature	XL/PAR
SLC26A2	Diastrophic dysplasia, Atelosteogenesis type 2, De la Chapelle dysplasia, Recessive Multiple Epiphyseal dysplasia, Achondrogenesis type 1B	AR
SLC34A3	Hypophosphatemic rickets with hypercalciuria	AR
SLC39A13	Spondylodysplastic Ehlers-Danlos syndrome	AR
SMAD4	Juvenile polyposis/hereditary hemorrhagic telangiectasia syndrome, Polyposis, juvenile intestinal, Myhre dysplasia, Hereditary hemorrhagic telangiectasia	AD
SMARCAL1	Schimke immunoosseous dysplasia	AR
SOX9	Campomelic dysplasia, 46,XY sex reversal, Brachydactyly with anonychia (Cooks syndrome)	AD
TCIRG1	Osteopetrosis, severe neonatal or infantile forms (OPTB1)	AD/AR
TGFB1	Diaphyseal dysplasia Camurati-Engelmann	AD
TNFRSF11A	Familial expansile osteolysis, Paget disease of bone, Osteopetrosis, severe neonatal or infantile forms (OPTB1)	AD/AR
TNFRSF11B	Paget disease of bone, juvenile	AR
TRAPPC2*	Spondyloepiphyseal dysplasia tarda	XL
TRIP11*	Achondrogenesis, type IA	AR
TRPV4	Metatropic dysplasia, Spondyloepiphyseal dysplasia Maroteaux type, Parastremmatic dwarfism, Hereditary motor and sensory neuropathy, Spondylometaphyseal dysplasia Kozlowski type, Spinal muscular atrophy, Charcot-Marie-Tooth disease, Brachyolmia (autosomal dominant type), Familial Digital arthropathy with brachydactyly	AD
TTC21B	Short-rib thoracic dysplasia, Nephronophthisis, Asphyxiating thoracic dysplasia (ATD; Jeune)	AR
VDR	Vitamin D-dependent rickets	AD/AR
WDR19	Retinitis pigmentosa, Nephronophthisis, Short -rib thoracic dysplasia with or without polydactyly, Senior-Loken syndrome, Cranioectodermal dysplasia (Levin-Sensenbrenner) type 1, Cranioectodermal dysplasia (Levin-Sensenbrenner) type 2, Asphyxiating thoracic dysplasia (ATD; Jeune)	AR
WDR35	Cranioectodermal dysplasia (Levin-Sensenbrenner) type 1, Cranioectodermal dysplasia (Levin-Sensenbrenner) type 2, Short rib-polydactyly syndrome type 5	AR
WISP3	Arthropathy, progressive pseudorheumatoid, of childhood, Spondyloepiphyseal dysplasia tarda with progressive arthropathy	AR
WNT5A	Robinow syndrome	AD
XYLT1	Desbuquois dysplasia 2	AR

## Sheet: Comp Skeletal Dysplasia Panel
Comprehensive Skeletal Dysplasia and Disorders Panel (251 genes)
Gene	Associated phenotypes	Inheritance
ACAN#	Spondyloepimetaphyseal dysplasia, aggrecan type, Spondyloepiphyseal dysplasia, Kimberley type, Osteochondritis dissecans, short stature, and early-onset osteoarthritis	AD/AR
ACP5	Spondyloenchondrodysplasia with immune dysregulation	AR
ACVR1	Fibrodysplasia ossificans progressiva	AD
ADAMTS10	Weill-Marchesani syndrome	AR
ADAMTS17	Weill-Marchesani-like syndrome	AR
ADAMTSL2#*	Geleophysic dysplasia 3	AR
AGPS	Rhizomelic chondrodysplasia punctata type 3	AR
AIFM1	Deafness, Combined oxidative phosphorylation deficiency 6, Cowchock syndrome	XL
AKT1	Proteus syndrome, Cowden syndrome	AD
ALPL	Odontohypophosphatasia, Hypophosphatasia perinatal lethal, infantile, juvenile and adult forms	AD/AR
ALX3	Frontonasal dysplasia type 1	AR
ALX4	Frontonasal dysplasia type 2, Parietal foramina	AD/AR
AMER1	Osteopathia striata with cranial sclerosis	XL
ANKH	Calcium pyrophosphate deposition disease (familial chondrocalcinosis type 2), Craniometaphyseal dysplasia autosomal dominant type	AD
ANKRD11*	KBG syndrome	AD
ANO5	Gnathodiaphyseal dysplasia, LGMD2L and distal MMD3 muscular dystrophies	AD/AR
ARHGAP31	Adams-Oliver syndrome	AD
ARSB	Mucopolysaccharidosis (Maroteaux-Lamy)	AR
ARSE*	Chondrodysplasia punctata X-linked recessive, brachytelephalangic type (CDPX1)	XL
ATP6V0A2	Cutis laxa, Wrinkly skin syndrome	AR
B3GALT6#	Spondyloepimetaphyseal dysplasia with joint laxity, Ehlers-Danlos syndrome	AR
B3GAT3#*	Multiple joint dislocations, short stature, craniofacial dysmorphism, and congenital heart defects	AR
B4GALT7	Ehlers-Danlos syndrome, progeroid form	AR
BGN	Spondyloepimetaphyseal dysplasia, X-linked, Meester-Loeys syndrome	XL
BHLHA9	Syndactyly Malik-Percin type, mesoaxial synostotic, with phalangeal reduction, Split hand-foot malformation with long bone deficiency (SHFLD3), Gollop-Wolfgang	AR
BMP1	Osteogenesis imperfecta	AR
BMP2	Brachydactyly type A2	AD
BMPER	Diaphanospondylodysostosis	AR
BMPR1B	Acromesomelic dysplasia, Demirhan, Brachydactyly C/Symphalangism-like pheno, Brachydactyly type A2, Pulmonary arterial hypertension (PAH)	AD/AR
CA2	Osteopetrosis, with renal tubular acidosis	AR
CANT1	Desbuquois dysplasia	AR
CASR	Hypocalcemia, Neonatal hyperparathyroidism, Familial Hypocalciuric hypercalcemia with transient Neonatal hyperparathyroidism	AD/AR
CDC45	Meier-Gorlin syndrome 7	AR
CDC6	Meier-Gorlin syndrome (Ear-patella-short stature syndrome)	AR
CDKN1C	Beckwith-Wiedemann syndrome, IMAGE syndrome	AD
CDT1	Meier-Gorlin syndrome (Ear-patella-short stature syndrome)	AR
CHST14	Ehlers-Danlos syndrome, musculocontractural	AR
CHST3	Spondyloepiphyseal dysplasia with congenital joint dislocations (recessive Larsen syndrome)	AR
CHSY1	Temtamy preaxial brachydactyly syndrome	AR
CKAP2L	Filippi syndrome	AR
CLCN5	Proteinuria, low molecular weight, with hypercalciuric nephrocalcinosis, Hypophosphatemic rickets,, Nephrolithiasis, I, Dent disease	XL
CLCN7	Osteopetrosis	AD/AR
COL10A1	Metaphyseal chondrodysplasia, Schmid	AD
COL11A1	Marshall syndrome, Fibrochondrogenesis, Stickler syndrome type 2	AD/AR
COL11A2	Weissenbacher-Zweymuller syndrome, Deafness, Otospondylomegaepiphyseal dysplasia, Fibrochondrogenesis, Stickler syndrome type 3 (non-ocular)	AD/AR
COL1A1	Ehlers-Danlos syndrome, Caffey disease, Osteogenesis imperfecta type 1, Osteogenesis imperfecta type 2, Osteogenesis imperfecta type 3, Osteogenesis imperfecta type 4	AD
COL1A2	Ehlers-Danlos syndrome, cardiac valvular form, Osteogenesis imperfecta type 1, Osteogenesis imperfecta type 2, Osteogenesis imperfecta type 3, Osteogenesis imperfecta type 4	AD/AR
COL27A1	Steel syndrome	AR
COL2A1	Avascular necrosis of femoral head, Rhegmatogenous retinal detachment, Epiphyseal dysplasia, with myopia and deafness, Czech dysplasia, Achondrogenesis type 2, Platyspondylic dysplasia Torrance type, Hypochondrogenesis, Spondyloepiphyseal dysplasia congenital (SEDC), Spondyloepimetaphyseal dysplasia (SEMD) Strudwick type, Kniest dysplasia, Spondyloperipheral dysplasia, Mild SED with premature ons…	AD
COL9A1	Stickler syndrome recessive type, Multiple epiphyseal dysplasia type 6 (EDM6)	AR
COL9A2	Stickler syndrome, Multiple epiphyseal dysplasia type 2 (EDM2)	AD/AR
COL9A3	Multiple epihyseal dysplasia type 3 (EDM3), Stickler syndrome recessive type	AD/AR
COMP	Pseudoachondroplasia, Multiple ephiphyseal dysplasia	AD
CREBBP	Rubinstein-Taybi syndrome	AD
CRLF1	Crisponi syndrome, Cold-induced sweating syndrome, type 1	AR
CRTAP	Osteogenesis imperfecta type 2, Osteogenesis imperfecta type 3, Osteogenesis imperfecta type 4	AR
CSPP1	Jeune asphyxiating thoracic dystrophy, Joubert syndrome	AR
CTSK	Pycnodysostosis	AR
CUL7	3-M syndrome, Yakut short stature syndrome	AR
CYP27B1	Vitamin D-dependent rickets	AR
DDR2	Spondylometaepiphyseal dysplasia, short limb-hand type	AR
DHCR24	Desmosterolosis	AR
DLL3	Spondylocostal dysostosis	AR
DLL4	Adams-Oliver syndrome	AD
DLX3	Amelogenesis imperfecta, Trichodontoosseous syndrome	AD
DMP1	Hypophosphatemic rickets	AR
DOCK6	Adams-Oliver syndrome	AR
DVL1	Robinow syndrome	AD
DYM	Dyggve-Melchior-Clausen dysplasia, Smith-McCort dysplasia	AR
DYNC2H1	Short -rib thoracic dysplasia with or without polydactyly type 1, Short -rib thoracic dysplasia with or without polydactyly type 3, Asphyxiating thoracic dysplasia (ATD; Jeune), SRPS type 2 (Majewski)	AR/Digenic
EBP	Chondrodysplasia punctata, Male EBP disorder with neurologic defects (MEND)	XL
EFNB1	Craniofrontonasal dysplasia	XL
EFTUD2	Mandibulofacial dysostosis with microcephaly, Esophageal atresia, syndromic	AD
EIF2AK3	SED, Wolcott-Rallison type	AR
ENAM	Amelogenesis imperfecta	AD/AR
ENPP1	Arterial calcification, Hypophosphatemic rickets	AD/AR
EOGT	Adams-Oliver syndrome	AR
EP300	Rubinstein-Taybi syndrome	AD
ESCO2	SC phocomelia syndrome, Roberts syndrome	AR
EVC	Weyers acrofacial dysostosis, Ellis-van Creveld syndrome	AD/AR
EVC2	Ellis-van Creveld syndrome, Weyers acrodental dysostosis	AD/AR
EXT1	Multiple cartilagenious exostoses 1	AD
EXT2	Multiple cartilagenious exostoses 2	AD
EXTL3	Immunoskeletal dysplasia with neurodevelopmental abnormalities (ISDNA)	AR
EZH2	Weaver syndrome	AD
FAM111A	Kenny-Caffey syndrome, type 2	AD
FAM20A	Amelogenesis imperfecta (Enamel-renal syndrome)	AR
FAM20C	Hypophosphatemia, hyperphosphaturia, dental anomalies, intracerebral calcifications and osteosclerosis (Raine syndrome)	AR
FAM83H	Amelogenesis imperfecta	AD
FANCB	Fanconi anemia	XL
FANCC	Fanconi anemia	AR
FBN1	MASS syndrome, Marfan syndrome, Acromicric dysplasia, Geleophysic dysplasia 3	AD
FBN2	Congenital contractural arachnodactyly (Beals syndrome)	AD
FGF23	Tumoral calcinosis, hyperphosphatemic, Hypophosphatemic rickets	AD/AR
FGFR1	Pfeiffer syndrome, Trigonocephaly, Hypogonadotropic hypogonadism, Osteoglophonic Dwarfism - Craniostenosis, Hartsfield syndrome	AD/Digenic/Multigenic
FGFR2	Apert syndrome, Pfeiffer syndrome, Jackson-Weiss syndrome, Lacrimoauriculodentodigital syndrome, Beare-Stevenson cutis gyrata syndrome, Antley-Bixler syndrome without genital anomalies or disordered steroidogenesis, Craniofacial-skeletal-dermatological dysplasia, Crouzon syndrome, Bent bone dysplasia	AD
FGFR3	Lacrimoauriculodentodigital syndrome, Muenke syndrome, Crouzon syndrome with acanthosis nigricans, Camptodactyly, tall stature, and hearing loss (CATSHL) syndrome, Achondroplasia, Hypochondroplasia, Thanatophoric dysplasia type 1, Thanatophoric dysplasia type 2, SADDAN	AD/AR
FKBP10	Bruck syndrome 1, Osteogenesis imperfecta, type XI	AR
FLNA	Frontometaphyseal dysplasia, Osteodysplasty Melnick-Needles, Otopalatodigital syndrome type 1, Otopalatodigital syndrome type 2, Terminal osseous dysplasia with pigmentary defects	XL
FLNB	Larsen syndrome (dominant), Atelosteogenesis type 1, Atelosteogenesis type 3, Spondylo-carpal-tarsal dyspasia	AD/AR
GALNT3	Tumoral calcinosis, hyperphosphatemic	AR
GDF5	Multiple synostoses syndrome, Fibular hypoplasia and complex brachydactyly, Acromesomelic dysplasia, Hunter-Thompson, Symphalangism, proximal, Chondrodysplasia, Brachydactyly type A2, Brachydactyly type C, Grebe dysplasia	AD/AR
GJA1*	Oculodentodigital dysplasia mild type, Oculodentodigital dysplasia severe type, Syndactyly type 3	AD/AR
GLI3	Acrocallosal syndrome, Pallister-Hall syndrome, Grieg cephalopolysndactyly syndrome, Postaxial polydactyly type A, Preaxial polydactyly type 3, Preaxial polydactyly type 4	AD
GNAS	McCune-Albright syndrome, Progressive osseous heteroplasia, Pseudohypoparathyroidism, Albright hereditary osteodystrophy	AD
GNPAT	Rhizomelic chondrodysplasia punctata, rhizomelic	AR
GPC6	Omodysplasia 1	AR
HDAC8	Cornelia de Lange syndrome	XL
HOXA13#	Hand-foot-uterus syndrome, Hand-foot-genital syndrome, Guttmacher syndrome	AD
HOXD13	Brachydactyly-syndactyly syndrome, Synopolydactyly, Syndactyly, Synopolydactyly with clefting, Brachydactyly type D	AD/AR
HSPG2	Schwartz-Jampel syndrome, Dyssegmental dysplasia Silverman-Handmaker type, Dyssegmental dysplasia Rolland-Desbuquis type	AD/AR
IDS*	Mucopolysaccharidosis	XL
IDUA	Mucopolysaccharidosis	AR
IFT122*	Sensenbrenner syndrome, Cranioectodermal dysplasia (Levin-Sensenbrenner) type 1, Cranioectodermal dysplasia (Levin-Sensenbrenner) type 2	AR
IFT140	Short -rib thoracic dysplasia with or without polydactyly, Asphyxiating thoracic dysplasia (ATD; Jeune)	AR
IFT172	Retinitis pigmentosa, Short -rib thoracic dysplasia with or without polydactyly, Asphyxiating thoracic dysplasia (ATD; Jeune)	AR
IFT43	Cranioectodermal dysplasia 3	AR
IFT80	Short -rib thoracic dysplasia with or without polydactyly, Asphyxiating thoracic dysplasia (ATD; Jeune)	AR
IHH	Acrocapitofemoral dysplasia, Brachydactyly, Syndactyly type Lueken	AD/AR
IMPAD1	Chondrodysplasia with joint dislocations, GPAPP type	AR
INPPL1	Opsismodysplasia	AR
KAT6B	Ohdo syndrome, SBBYS variant, Genitopatellar syndrome	AD
KIF22	Spondyloepimetaphyseal dysplasia with joint laxity, type 2	AD
KIF7	Acrocallosal syndrome, Hydrolethalus syndrome, Al-Gazali-Bakalinova syndrome, Joubert syndrome	AR/Digenic
KMT2A	Wiedemann-Steiner syndrome	AD
LBR	Pelger-Huet anomaly, Reynolds syndrome, Greenberg/HEM skeletal dysplasia, Hydrops-ectopic calcification-moth-eaten skeletal dysplasia	AD/AR
LEMD3	Buschke-Ollendorff syndrome, Osteopoikilosis	AD
LIFR	Stuve-Wiedemann dysplasia, Schwartz-Jampel type 2 syndrome	AR
LMNA	Heart-hand syndrome, Slovenian, Limb-girdle muscular dystrophy, Muscular dystrophy, congenital, LMNA-related, Lipodystrophy (Dunnigan), Emery-Dreiffus muscular dystrophy, Malouf syndrome, Dilated cardiomyopathy (DCM), Mandibuloacral dysplasia type A, Progeria Hutchinson-Gilford type	AD/AR
LMX1B	Nail-patella syndrome	AD
LONP1	Cerebral, Ocular, Dental, Auricular, and Skeletal anomalies (CODAS) syndrome	AR
LRP4	Cenani-Lenz syndactyly syndrome, Sclerosteosis, Myasthenic syndrome, congenital	AD/AR
LRP5*	Van Buchem disease, Osteoporosis-pseudoglioma syndrome, Hyperostosis, endosteal, Osteosclerosis, Exudative vitreoretinopathy, Osteopetrosis late-onset form type 1, LRP5 primary osteoporosis	AD/AR/Digenic
LTBP2	Weill-Marchesani syndrome, Microspherophakia and/or megalocornea, with ectopia lentis and with or without secondary glaucoma, Glaucoma, primary congenital	AR
LTBP3	Dental anomalies and short stature, Geleophysic dysplasia 3	AD/AR
MAFB	Multicentric carpotarsal osteolysis	AD
MATN3	Spondyloepimetaphyseal dysplasia Matrilin type, Multiple epiphyseal dysplasia type 5 (EDM5)	AD/AR
MESP2	Spondylocostal dysostosis 2, autosomal recessive	AR
MGP	Keutel syndrome	AR
MMP13	Metaphyseal anadysplasia 1, Metaphyseal dysplasia, Spahr type, Spondyloepimetaphyseal dysplasia, Missouri type	AD/AR
MMP2	Torg-Winchester syndrome, Multicentric osteolysis, nodulosis, and arthropathy	AR
MMP9	Metaphyseal anadysplasia	AR
MSX2*	Parietal foramina, Parietal foramina with cleidocranial dysplasia, Craniosynostosis Boston type	AD
MYCN	Feingold syndrome	AD
MYO18B	Klippel-Feil syndrome 4, autosomal recessive, with myopathy and facial dysmorphism	AR
NANS	Spondyloepimetaphyseal dysplasiam Genevieve type	AR
NEK1	Short -rib thoracic dysplasia with or without polydactyly, SRPS type 2 (Majewski)	AR/Digenic
NF1*	Watson syndrome, Neurofibromatosis, Neurofibromatosis-Noonan syndrome	AD
NFIX	Marshall-Smithsyndrome	AD
NIPBL	Cornelia de Lange syndrome	AD
NKX3-2	Spondylo-megaepiphyseal-metaphyseal dysplasia	AR
NOG	Tarsal-carpal coalition syndrome, Multiple synostosis syndrome, Stapes ankylosis with broad thumb and toes (Teunissen-Cremers syndrome), Symphalangism, proximal, Brachydactyly type B2	AD
NOTCH2*	Alagille syndrome, Hajdu-Cheney syndrome	AD
NPR2	Acromesomelic dysplasia type Maroteaux, Epiphyseal chondrodysplasia, Miura, Short stature with nonspecific skeletal abnormalities	AD/AR
NSD1	Sotos syndrome, Weaver syndrome, Beckwith-Wiedemann syndrome	AD
NSDHL	Congenital hemidysplasia with ichthyosiform erythroderma and limb defects (CHILD syndrome), CK syndrome	XL
OBSL1	3-M syndrome	AR
ORC1	Meier-Gorlin syndrome (Ear-patella-short stature syndrome)	AR
ORC4	Meier-Gorlin syndrome (Ear-patella-short stature syndrome)	AR
ORC6	Meier-Gorlin syndrome (Ear-patella-short stature syndrome)	AR
OSTM1	Osteopetrosis, autosomal recessive 5	AR
P3H1	Osteogenesis imperfecta	AR
PAPSS2	Brachyolmia 4 with mild epiphyseal and metaphyseal changes, SEMD PAPPS2 type	AR
PCNT	Microcephalic osteodysplastic primordial dwarfism	AR
PCYT1A	Spondylometaphyseal dysplasia with cone-rod dystrophy	AR
PDE4D	Acrodysostosis 2, with or without hormone resistance	AD
PEX7	Refsum disease, Rhizomelic CDP type 1	AR
PGM3	Immunodeficiency 23	AR
PHEX	Hypophosphatemic rickets	XL
PIK3CA*	Cowden syndrome, CLOVES	AD
PISD		AR
PLOD2	Bruck syndrome, Osteogenesis imperfecta type 3	AR
PLS3	Osteoporosis and osteoporotic fractures	XL
POLR1C#	Treacher Collins syndrome	AR
POLR1D	Treacher Collins syndrome	AD/AR
POR	Disordered steroidogenesis due to cytochrome p450 oxidoreductase deficiency, Antley-Bixler syndrome	AR
PPIB	Osteogenesis imperfecta type 2, Osteogenesis imperfecta type 3, Osteogenesis imperfecta type 4	AR
PRKAR1A	Myxoma, intracardiac, Acrodysostosis, Pigmented nodular adrenocortical disease, Carney complex	AD
PTDSS1	Lenz-Majewski hyperostotic dwarfism	AD
PTH1R	Metaphyseal chondrodysplasia Jansen type, Failure of tooth eruption, Eiken dysplasia, Blomstrand dysplasia	AD/AR
PTHLH	Brachydactyly, type E2	AD
PTPN11	Noonan syndrome, Metachondromatosis	AD
PYCR1	Cutis laxa AR type 2B	AR
RAB33B	Dyggve-Melchior-Clausen syndrome, Smith-McCort dysplasia 2	AR
RAD21*	Cornelia de Lange syndrome 4	AD
RBPJ*	Adams-Oliver syndrome	AD
RECQL4	Baller-Gerold syndrome, RAPADILINO syndrome, Rothmund-Thomson syndrome	AR
RMRP	Cartilage-hair hypoplasia, Metaphyseal dysplasia without hypotrichosis, Anauxetic dysplasia	AR
RNU4ATAC	Roifman syndrome, Microcephalic osteodysplastic primordial dwarfism type 1, Microcephalic osteodysplastic primordial dwarfism type 3	AR
ROR2	Robinow syndrome recessive type, Brachydactyly type B	AD/AR
RUNX2	Cleidocranial dysplasia, Metaphyseal dysplasia with maxillary hypoplasia	AD
SBDS*	Aplastic anemia, Shwachman-Diamond syndrome, Severe spondylometaphyseal dysplasia	AD/AR
SERPINF1	Osteogenesis imperfecta, type VI	AR
SERPINH1	Osteogenesis imperfecta type 3	AR
SETBP1	Mental retardation, autosomal dominant 29, Schinzel-Giedion midface retraction syndrome	AD
SF3B4	Acrofacial dysostosis 1, Nager	AD
SH3BP2	Cherubism	AD
SH3PXD2B	Frank-ter Haar syndrome	AR
SHOX#*	Leri-Weill dyschondrosteosis, Langer mesomelic dysplasia, Short stature	XL/PAR
SKI	Shprintzen-Goldberg syndrome	AD
SLC26A2	Diastrophic dysplasia, Atelosteogenesis type 2, De la Chapelle dysplasia, Recessive Multiple Epiphyseal dysplasia, Achondrogenesis type 1B	AR
SLC29A3	Histiocytosis-lymphadenopathy plus syndrome, Dysosteosclerosis	AR
SLC34A3	Hypophosphatemic rickets with hypercalciuria	AR
SLC35D1	Schneckenbecken dysplasia	AR
SLC39A13	Spondylodysplastic Ehlers-Danlos syndrome	AR
SLCO2A1	Hypertrophic osteoarthropathy	AD/AR
SMAD3	Aneurysms-osteoarthritis syndrome, Loeys-Dietz syndrome	AD
SMAD4	Juvenile polyposis/hereditary hemorrhagic telangiectasia syndrome, Polyposis, juvenile intestinal, Myhre dysplasia, Hereditary hemorrhagic telangiectasia	AD
SMARCAL1	Schimke immunoosseous dysplasia	AR
SMC1A	Cornelia de Lange syndrome	XL
SMC3	Cornelia de Lange syndrome	AD
SNX10	Osteopetrosis, autosomal recessive 8	AR
SOST	Craniodiaphyseal dysplasia, autosomal dominant, Sclerosteosis 1, van Buchem disease	AD/AR
SOX9	Campomelic dysplasia, 46,XY sex reversal, Brachydactyly with anonychia (Cooks syndrome)	AD
SP7	Osteogenesis imperfecta, type XII	AR
STAMBP	Microcephaly-capillary malformation syndrome	AR
TBX15	Cousin syndrome	AR
TBX3	Ulnar-Mammary syndrome	AD
TBX4	Small patella syndrome	AD
TBX6	Spondylocostal dysostosis 5	AD/AR
TCF12	Craniosynostosis	AD
TCIRG1	Osteopetrosis, severe neonatal or infantile forms (OPTB1)	AD/AR
TCOF1	Treacher Collins syndrome	AD
TCTN3	Orofaciodigital syndrome (Mohr-Majewski syndrome), Joubert syndrome	AR
TGFB1	Diaphyseal dysplasia Camurati-Engelmann	AD
TGFB2	Loeys-Dietz syndrome	AD
TGFB3	Loeys-Dietz syndrome (Reinhoff syndrome), Arrhythmogenic right ventricular dysplasia	AD
TGFBR1	Loeys-Dietz syndrome	AD
TGFBR2	Loeys-Dietz syndrome	AD
TMEM38B	Osteogenesis imperfecta, type XIV	AR
TNFRSF11A	Familial expansile osteolysis, Paget disease of bone, Osteopetrosis, severe neonatal or infantile forms (OPTB1)	AD/AR
TNFRSF11B	Paget disease of bone, juvenile	AR
TNFSF11	Osteopetrosis, autosomal recessive 2	AR
TP63	Rapp-Hodgkin syndrome, Orofacial cleft, ADULT syndrome, Ectrodactyly, ectodermal dysplasia, and cleft lip/palate syndrome, Ankyloblepharon-ectodermal defects-cleft lip/palate, Split-hand/foot malformation, Limb-mammary syndrome	AD
TRAPPC2*	Spondyloepiphyseal dysplasia tarda	XL
TRIP11*	Achondrogenesis, type IA	AR
TRPS1	Trichorhinophalangeal syndrome type 1, Trichorhinophalangeal syndrome type 3	AD
TRPV4	Metatropic dysplasia, Spondyloepiphyseal dysplasia Maroteaux type, Parastremmatic dwarfism, Hereditary motor and sensory neuropathy, Spondylometaphyseal dysplasia Kozlowski type, Spinal muscular atrophy, Charcot-Marie-Tooth disease, Brachyolmia (autosomal dominant type), Familial Digital arthropathy with brachydactyly	AD
TTC21B	Short-rib thoracic dysplasia, Nephronophthisis, Asphyxiating thoracic dysplasia (ATD; Jeune)	AR
TWIST1	Saethre-Chotzen syndrome, Robinow-Sorauf syndrome, Craniosynostosis	AD
TYROBP	Nasu-Hakola disease, Polycystic lipomembranous osteodysplasia with sclerosing leukoencephalopathy	AR
VDR	Vitamin D-dependent rickets	AD/AR
VIPAS39	Arthrogryposis, renal dysfunction, and cholestasis 2	AR
WDR19	Retinitis pigmentosa, Nephronophthisis, Short -rib thoracic dysplasia with or without polydactyly, Senior-Loken syndrome, Cranioectodermal dysplasia (Levin-Sensenbrenner) type 1, Cranioectodermal dysplasia (Levin-Sensenbrenner) type 2, Asphyxiating thoracic dysplasia (ATD; Jeune)	AR
WDR34	Short -rib thoracic dysplasia with or without polydactyly, Asphyxiating thoracic dysplasia (ATD; Jeune)	AR
WDR35	Cranioectodermal dysplasia (Levin-Sensenbrenner) type 1, Cranioectodermal dysplasia (Levin-Sensenbrenner) type 2, Short rib-polydactyly syndrome type 5	AR
WDR60	Short-rib thoracic dysplasia 8 with or without polydactyly	AR
WISP3	Arthropathy, progressive pseudorheumatoid, of childhood, Spondyloepiphyseal dysplasia tarda with progressive arthropathy	AR
WNT1	Osteoprosis, autosomal dominant, Osteogenesis imperfecta, type XV	AD/AR
WNT5A	Robinow syndrome	AD
XYLT1	Desbuquois dysplasia 2	AR

## Sheet: Comp Skeletal Growth Dis Panel
Comprehensive Growth Disorders and Skeletal Dysplasias and Disorders Panel (374 genes)
Gene	Associated phenotypes	Inheritance
ACAN#	Spondyloepimetaphyseal dysplasia, aggrecan type, Spondyloepiphyseal dysplasia, Kimberley type, Osteochondritis dissecans, short stature, and early-onset osteoarthritis	AD/AR
ACP5	Spondyloenchondrodysplasia with immune dysregulation	AR
ACTB*	Baraitser-Winter syndrome	AD
ACTG1*	Deafness, Baraitser-Winter syndrome	AD
ACVR1	Fibrodysplasia ossificans progressiva	AD
ADAMTS10	Weill-Marchesani syndrome	AR
ADAMTS17	Weill-Marchesani-like syndrome	AR
ADAMTSL2#*	Geleophysic dysplasia 3	AR
AGPS	Rhizomelic chondrodysplasia punctata type 3	AR
AIFM1	Deafness, Combined oxidative phosphorylation deficiency 6, Cowchock syndrome	XL
AKT1	Proteus syndrome, Cowden syndrome	AD
ALPL	Odontohypophosphatasia, Hypophosphatasia perinatal lethal, infantile, juvenile and adult forms	AD/AR
ALX3	Frontonasal dysplasia type 1	AR
ALX4	Frontonasal dysplasia type 2, Parietal foramina	AD/AR
AMER1	Osteopathia striata with cranial sclerosis	XL
AMMECR1	Midface hypoplasia, hearing impairment, elliptocytosis, and nephrocalcinosis	XL
ANKH	Calcium pyrophosphate deposition disease (familial chondrocalcinosis type 2), Craniometaphyseal dysplasia autosomal dominant type	AD
ANKRD11*	KBG syndrome	AD
ANO5	Gnathodiaphyseal dysplasia, LGMD2L and distal MMD3 muscular dystrophies	AD/AR
ARCN1	Rhizomelic short stature with microcephaly, micrognathia, and developmental delay (SRMMD)	AD
ARHGAP31	Adams-Oliver syndrome	AD
ARID1A	Coffin-Siris syndrome, Mental retardation	AD
ARID1B	Coffin-Siris syndrome, Mental retardation	AD
ARSB	Mucopolysaccharidosis (Maroteaux-Lamy)	AR
ARSE*	Chondrodysplasia punctata X-linked recessive, brachytelephalangic type (CDPX1)	XL
ATP6V0A2	Cutis laxa, Wrinkly skin syndrome	AR
ATR	Cutaneous telangiectasia and cancer syndrome, Seckel syndrome	AD/AR
B3GALT6#	Spondyloepimetaphyseal dysplasia with joint laxity, Ehlers-Danlos syndrome	AR
B3GAT3#*	Multiple joint dislocations, short stature, craniofacial dysmorphism, and congenital heart defects	AR
B4GALT7	Ehlers-Danlos syndrome, progeroid form	AR
BCS1L	Bjornstad syndrome, GRACILE syndrome, Leigh syndrome, Mitochondrial complex III deficiency, nuclear type 1	AR
BGN	Spondyloepimetaphyseal dysplasia, X-linked, Meester-Loeys syndrome	XL
BHLHA9	Syndactyly Malik-Percin type, mesoaxial synostotic, with phalangeal reduction, Split hand-foot malformation with long bone deficiency (SHFLD3), Gollop-Wolfgang	AR
BMP1	Osteogenesis imperfecta	AR
BMP2	Brachydactyly type A2	AD
BMPER	Diaphanospondylodysostosis	AR
BMPR1B	Acromesomelic dysplasia, Demirhan, Brachydactyly C/Symphalangism-like pheno, Brachydactyly type A2, Pulmonary arterial hypertension (PAH)	AD/AR
BRAF*	LEOPARD syndrome, Noonan syndrome, Cardiofaciocutaneous syndrome	AD
BRCA2	Fanconi anemia, Medulloblastoma, Glioma susceptibility, Pancreatic cancer, Wilms tumor, Breast-ovarian cancer, familial	AD/AR
BRIP1	Fanconi anemia, Breast cancer	AD/AR
CA2	Osteopetrosis, with renal tubular acidosis	AR
CANT1	Desbuquois dysplasia	AR
CASR	Hypocalcemia, Neonatal hyperparathyroidism, Familial Hypocalciuric hypercalcemia with transient Neonatal hyperparathyroidism	AD/AR
CBL	Noonan syndrome-like disorder with or without juvenile myelomonocytic leukemia	AD
CCDC47	Microcephaly, Malformations	AR
CCDC8	Three M syndrome 3	AR
CDC42*	Takenouchi-Kosaki syndrome, Noonan-syndrome like phenotype	AD
CDC45	Meier-Gorlin syndrome 7	AR
CDC6	Meier-Gorlin syndrome (Ear-patella-short stature syndrome)	AR
CDH11		AR
CDKN1C	Beckwith-Wiedemann syndrome, IMAGE syndrome	AD
CDT1	Meier-Gorlin syndrome (Ear-patella-short stature syndrome)	AR
CENPJ	Seckel syndrome, Microcephaly	AR
CEP152	Seckel syndrome, Microcephaly	AR
CEP63	Seckel syndrome	AR
CHST14	Ehlers-Danlos syndrome, musculocontractural	AR
CHST3	Spondyloepiphyseal dysplasia with congenital joint dislocations (recessive Larsen syndrome)	AR
CHSY1	Temtamy preaxial brachydactyly syndrome	AR
CKAP2L	Filippi syndrome	AR
CLCN5	Proteinuria, low molecular weight, with hypercalciuric nephrocalcinosis, Hypophosphatemic rickets,, Nephrolithiasis, I, Dent disease	XL
CLCN7	Osteopetrosis	AD/AR
COL10A1	Metaphyseal chondrodysplasia, Schmid	AD
COL11A1	Marshall syndrome, Fibrochondrogenesis, Stickler syndrome type 2	AD/AR
COL11A2	Weissenbacher-Zweymuller syndrome, Deafness, Otospondylomegaepiphyseal dysplasia, Fibrochondrogenesis, Stickler syndrome type 3 (non-ocular)	AD/AR
COL1A1	Ehlers-Danlos syndrome, Caffey disease, Osteogenesis imperfecta type 1, Osteogenesis imperfecta type 2, Osteogenesis imperfecta type 3, Osteogenesis imperfecta type 4	AD
COL1A2	Ehlers-Danlos syndrome, cardiac valvular form, Osteogenesis imperfecta type 1, Osteogenesis imperfecta type 2, Osteogenesis imperfecta type 3, Osteogenesis imperfecta type 4	AD/AR
COL27A1	Steel syndrome	AR
COL2A1	Avascular necrosis of femoral head, Rhegmatogenous retinal detachment, Epiphyseal dysplasia, with myopia and deafness, Czech dysplasia, Achondrogenesis type 2, Platyspondylic dysplasia Torrance type, Hypochondrogenesis, Spondyloepiphyseal dysplasia congenital (SEDC), Spondyloepimetaphyseal dysplasia (SEMD) Strudwick type, Kniest dysplasia, Spondyloperipheral dysplasia, Mild SED with premature ons…	AD
COL3A1	Ehlers-Danlos syndrome	AD
COL5A1	Ehlers-Danlos syndrome	AD
COL5A2	Ehlers-Danlos syndrome	AD
COL9A1	Stickler syndrome recessive type, Multiple epiphyseal dysplasia type 6 (EDM6)	AR
COL9A2	Stickler syndrome, Multiple epiphyseal dysplasia type 2 (EDM2)	AD/AR
COL9A3	Multiple epihyseal dysplasia type 3 (EDM3), Stickler syndrome recessive type	AD/AR
COMP	Pseudoachondroplasia, Multiple ephiphyseal dysplasia	AD
CREB3L1	Osteogenesis imperfecta, type XVI	AR
CREBBP	Rubinstein-Taybi syndrome	AD
CRLF1	Crisponi syndrome, Cold-induced sweating syndrome, type 1	AR
CRTAP	Osteogenesis imperfecta type 2, Osteogenesis imperfecta type 3, Osteogenesis imperfecta type 4	AR
CSPP1	Jeune asphyxiating thoracic dystrophy, Joubert syndrome	AR
CTSK	Pycnodysostosis	AR
CUL7	3-M syndrome, Yakut short stature syndrome	AR
CYP27B1	Vitamin D-dependent rickets	AR
DDR2	Spondylometaepiphyseal dysplasia, short limb-hand type	AR
DHCR24	Desmosterolosis	AR
DHCR7	Smith-Lemli-Opitz syndrome	AR
DHODH	Postaxial acrofacial dysostosis (Miller syndrome)	AR
DLL3	Spondylocostal dysostosis	AR
DLL4	Adams-Oliver syndrome	AD
DLX3	Amelogenesis imperfecta, Trichodontoosseous syndrome	AD
DLX5	Split-hand/foot malformation with sensorineural hearing loss	AR
DMP1	Hypophosphatemic rickets	AR
DOCK6	Adams-Oliver syndrome	AR
DONSON	Microcephaly, short stature, and limb abnormalities (MISSLA), Microcephaly-Micromelia syndrome
DVL1	Robinow syndrome	AD
DYM	Dyggve-Melchior-Clausen dysplasia, Smith-McCort dysplasia	AR
DYNC2H1	Short -rib thoracic dysplasia with or without polydactyly type 1, Short -rib thoracic dysplasia with or without polydactyly type 3, Asphyxiating thoracic dysplasia (ATD; Jeune), SRPS type 2 (Majewski)	AR/Digenic
EBP	Chondrodysplasia punctata, Male EBP disorder with neurologic defects (MEND)	XL
EFNB1	Craniofrontonasal dysplasia	XL
EFTUD2	Mandibulofacial dysostosis with microcephaly, Esophageal atresia, syndromic	AD
EIF2AK3	SED, Wolcott-Rallison type	AR
ENAM	Amelogenesis imperfecta	AD/AR
ENPP1	Arterial calcification, Hypophosphatemic rickets	AD/AR
EOGT	Adams-Oliver syndrome	AR
EP300	Rubinstein-Taybi syndrome	AD
ERCC4	Fanconi anemia, Xeroderma pigmentosum, XFE progeroid syndrome	AR
ESCO2	SC phocomelia syndrome, Roberts syndrome	AR
EVC	Weyers acrofacial dysostosis, Ellis-van Creveld syndrome	AD/AR
EVC2	Ellis-van Creveld syndrome, Weyers acrodental dysostosis	AD/AR
EXT1	Multiple cartilagenious exostoses 1	AD
EXT2	Multiple cartilagenious exostoses 2	AD
EXTL3	Immunoskeletal dysplasia with neurodevelopmental abnormalities (ISDNA)	AR
EZH2	Weaver syndrome	AD
FAM111A	Kenny-Caffey syndrome, type 2	AD
FAM20A	Amelogenesis imperfecta (Enamel-renal syndrome)	AR
FAM20C	Hypophosphatemia, hyperphosphaturia, dental anomalies, intracerebral calcifications and osteosclerosis (Raine syndrome)	AR
FAM46A	Osteogenesis imperfecta	AR
FAM58A	Toe syndactyly, telecanthus, and anogenital and renal malformations (STAR syndrome)	XL
FAM83H	Amelogenesis imperfecta	AD
FANCA	Fanconi anemia	AR
FANCB	Fanconi anemia	XL
FANCC	Fanconi anemia	AR
FANCD2*	Fanconi anemia	AR
FANCE	Fanconi anemia	AR
FANCF	Fanconia anemia	AR
FANCG	Fanconi anemia	AR
FANCI	Fanconi anemia	AR
FANCL	Fanconi anemia	AR
FANCM	Fanconi anemia	AR
FBN1	MASS syndrome, Marfan syndrome, Acromicric dysplasia, Geleophysic dysplasia 3	AD
FBN2	Congenital contractural arachnodactyly (Beals syndrome)	AD
FGD1	Aarskog-Scott syndrome, Mental retardation, syndromic	XL
FGF10	Aplasia of lacrimal and salivary glands	AD
FGF23	Tumoral calcinosis, hyperphosphatemic, Hypophosphatemic rickets	AD/AR
FGFR1	Pfeiffer syndrome, Trigonocephaly, Hypogonadotropic hypogonadism, Osteoglophonic Dwarfism - Craniostenosis, Hartsfield syndrome	AD/Digenic/Multigenic
FGFR2	Apert syndrome, Pfeiffer syndrome, Jackson-Weiss syndrome, Lacrimoauriculodentodigital syndrome, Beare-Stevenson cutis gyrata syndrome, Antley-Bixler syndrome without genital anomalies or disordered steroidogenesis, Craniofacial-skeletal-dermatological dysplasia, Crouzon syndrome, Bent bone dysplasia	AD
FGFR3	Lacrimoauriculodentodigital syndrome, Muenke syndrome, Crouzon syndrome with acanthosis nigricans, Camptodactyly, tall stature, and hearing loss (CATSHL) syndrome, Achondroplasia, Hypochondroplasia, Thanatophoric dysplasia type 1, Thanatophoric dysplasia type 2, SADDAN	AD/AR
FKBP10	Bruck syndrome 1, Osteogenesis imperfecta, type XI	AR
FLNA	Frontometaphyseal dysplasia, Osteodysplasty Melnick-Needles, Otopalatodigital syndrome type 1, Otopalatodigital syndrome type 2, Terminal osseous dysplasia with pigmentary defects	XL
FLNB	Larsen syndrome (dominant), Atelosteogenesis type 1, Atelosteogenesis type 3, Spondylo-carpal-tarsal dyspasia	AD/AR
FN1	Glomerulopathy with fibronectin deposits 2	AD
GALNT3	Tumoral calcinosis, hyperphosphatemic	AR
GDF5	Multiple synostoses syndrome, Fibular hypoplasia and complex brachydactyly, Acromesomelic dysplasia, Hunter-Thompson, Symphalangism, proximal, Chondrodysplasia, Brachydactyly type A2, Brachydactyly type C, Grebe dysplasia	AD/AR
GH1*	Isolated growth hormone deficiency, Kowarski syndrome	AD/AR
GHR	Growth hormone insensitivity syndrome (Laron syndrome)	AD/AR
GHRHR	Isolated growth hormone deficiency	AR
GHSR	Short stature	AD/AR
GJA1*	Oculodentodigital dysplasia mild type, Oculodentodigital dysplasia severe type, Syndactyly type 3	AD/AR
GLI2	Culler-Jones syndrome	AD
GLI3	Acrocallosal syndrome, Pallister-Hall syndrome, Grieg cephalopolysndactyly syndrome, Postaxial polydactyly type A, Preaxial polydactyly type 3, Preaxial polydactyly type 4	AD
GNAS	McCune-Albright syndrome, Progressive osseous heteroplasia, Pseudohypoparathyroidism, Albright hereditary osteodystrophy	AD
GNPAT	Rhizomelic chondrodysplasia punctata, rhizomelic	AR
GPC6	Omodysplasia 1	AR
HDAC8	Cornelia de Lange syndrome	XL
HESX1	Septooptic dysplasia, Pituitary hormone deficiency, combined	AR/AD
HOXA13#	Hand-foot-uterus syndrome, Hand-foot-genital syndrome, Guttmacher syndrome	AD
HOXD13	Brachydactyly-syndactyly syndrome, Synopolydactyly, Syndactyly, Synopolydactyly with clefting, Brachydactyly type D	AD/AR
HRAS	Costello syndrome, Congenital myopathy with excess of muscle spindles	AD
HSPG2	Schwartz-Jampel syndrome, Dyssegmental dysplasia Silverman-Handmaker type, Dyssegmental dysplasia Rolland-Desbuquis type	AD/AR
IDS*	Mucopolysaccharidosis	XL
IDUA	Mucopolysaccharidosis	AR
IFITM5	Osteogenesis imperfecta type 5	AD
IFT122*	Sensenbrenner syndrome, Cranioectodermal dysplasia (Levin-Sensenbrenner) type 1, Cranioectodermal dysplasia (Levin-Sensenbrenner) type 2	AR
IFT140	Short -rib thoracic dysplasia with or without polydactyly, Asphyxiating thoracic dysplasia (ATD; Jeune)	AR
IFT172	Retinitis pigmentosa, Short -rib thoracic dysplasia with or without polydactyly, Asphyxiating thoracic dysplasia (ATD; Jeune)	AR
IFT43	Cranioectodermal dysplasia 3	AR
IFT52	Short-rib thoracic dysplasia 16 with or without polydactyly	AR
IFT80	Short -rib thoracic dysplasia with or without polydactyly, Asphyxiating thoracic dysplasia (ATD; Jeune)	AR
IGF1	Insulin-like growth factor I deficiency	AR
IGF1R	Insulin-like growth factor I, resistance	AD/AR
IGFALS	Insulin-like growth factor-binding protein, acid-labile subunit, deficiency	AR
IHH	Acrocapitofemoral dysplasia, Brachydactyly, Syndactyly type Lueken	AD/AR
IMPAD1	Chondrodysplasia with joint dislocations, GPAPP type	AR
INPPL1	Opsismodysplasia	AR
INSR	Hyperinsulinemic hypoglycemia, familial, Rabson-Mendenhall syndrome, Donohoe syndrome	AD/AR
IRS1	Diabetes mellitus, noninsulin-dependent	AD/AR
KAT6B	Ohdo syndrome, SBBYS variant, Genitopatellar syndrome	AD
KIF22	Spondyloepimetaphyseal dysplasia with joint laxity, type 2	AD
KIF7	Acrocallosal syndrome, Hydrolethalus syndrome, Al-Gazali-Bakalinova syndrome, Joubert syndrome	AR/Digenic
KMT2A	Wiedemann-Steiner syndrome	AD
KRAS*	Noonan syndrome, Cardiofaciocutaneous syndrome	AD
KYNU	Hydroxykynureninuria, Vertebral, cardiac, renal, and limb defects syndrome 2	AR
LARP7	Alazami syndrome	AR
LBR	Pelger-Huet anomaly, Reynolds syndrome, Greenberg/HEM skeletal dysplasia, Hydrops-ectopic calcification-moth-eaten skeletal dysplasia	AD/AR
LEMD3	Buschke-Ollendorff syndrome, Osteopoikilosis	AD
LFNG#	Spondylocostal dysostosis, autosomal recessive 3	AR
LHX3	Pituitary hormone deficiency, combined	AR
LHX4	Pituitary hormone deficiency, combined	AD
LIFR	Stuve-Wiedemann dysplasia, Schwartz-Jampel type 2 syndrome	AR
LMNA	Heart-hand syndrome, Slovenian, Limb-girdle muscular dystrophy, Muscular dystrophy, congenital, LMNA-related, Lipodystrophy (Dunnigan), Emery-Dreiffus muscular dystrophy, Malouf syndrome, Dilated cardiomyopathy (DCM), Mandibuloacral dysplasia type A, Progeria Hutchinson-Gilford type	AD/AR
LMX1B	Nail-patella syndrome	AD
LONP1	Cerebral, Ocular, Dental, Auricular, and Skeletal anomalies (CODAS) syndrome	AR
LRP4	Cenani-Lenz syndactyly syndrome, Sclerosteosis, Myasthenic syndrome, congenital	AD/AR
LRP5*	Van Buchem disease, Osteoporosis-pseudoglioma syndrome, Hyperostosis, endosteal, Osteosclerosis, Exudative vitreoretinopathy, Osteopetrosis late-onset form type 1, LRP5 primary osteoporosis	AD/AR/Digenic
LTBP2	Weill-Marchesani syndrome, Microspherophakia and/or megalocornea, with ectopia lentis and with or without secondary glaucoma, Glaucoma, primary congenital	AR
LTBP3	Dental anomalies and short stature, Geleophysic dysplasia 3	AD/AR
LZTR1	Schwannomatosis, Noonan syndrome	AD/AR
MAFB	Multicentric carpotarsal osteolysis	AD
MAP2K1	Cardiofaciocutaneous syndrome	AD
MAP2K2	Cardiofaciocutaneous syndrome	AD
MAP3K7	Frontometaphyseal dysplasia 2	AD
MATN3	Spondyloepimetaphyseal dysplasia Matrilin type, Multiple epiphyseal dysplasia type 5 (EDM5)	AD/AR
MBTPS2	Keratosis follicularis spinulosa decalvans, IFAP syndrome, Palmoplantar keratoderma, mutilating, with periorificial keratotic plaques	XL
MESP2	Spondylocostal dysostosis 2, autosomal recessive	AR
MGP	Keutel syndrome	AR
MMP13	Metaphyseal anadysplasia 1, Metaphyseal dysplasia, Spahr type, Spondyloepimetaphyseal dysplasia, Missouri type	AD/AR
MMP2	Torg-Winchester syndrome, Multicentric osteolysis, nodulosis, and arthropathy	AR
MMP9	Metaphyseal anadysplasia	AR
MSX2*	Parietal foramina, Parietal foramina with cleidocranial dysplasia, Craniosynostosis Boston type	AD
MYCN	Feingold syndrome	AD
MYO18B	Klippel-Feil syndrome 4, autosomal recessive, with myopathy and facial dysmorphism	AR
NANS	Spondyloepimetaphyseal dysplasiam Genevieve type	AR
NEK1	Short -rib thoracic dysplasia with or without polydactyly, SRPS type 2 (Majewski)	AR/Digenic
NF1*	Watson syndrome, Neurofibromatosis, Neurofibromatosis-Noonan syndrome	AD
NFIX	Marshall-Smithsyndrome	AD
NIPBL	Cornelia de Lange syndrome	AD
NKX3-2	Spondylo-megaepiphyseal-metaphyseal dysplasia	AR
NOG	Tarsal-carpal coalition syndrome, Multiple synostosis syndrome, Stapes ankylosis with broad thumb and toes (Teunissen-Cremers syndrome), Symphalangism, proximal, Brachydactyly type B2	AD
NOTCH1	Aortic valve disease, Adams-Oliver syndrome	AD
NOTCH2*	Alagille syndrome, Hajdu-Cheney syndrome	AD
NPR2	Acromesomelic dysplasia type Maroteaux, Epiphyseal chondrodysplasia, Miura, Short stature with nonspecific skeletal abnormalities	AD/AR
NRAS	Noonan syndrome	AD
NSD1	Sotos syndrome, Weaver syndrome, Beckwith-Wiedemann syndrome	AD
NSDHL	Congenital hemidysplasia with ichthyosiform erythroderma and limb defects (CHILD syndrome), CK syndrome	XL
OBSL1	3-M syndrome	AR
ORC1	Meier-Gorlin syndrome (Ear-patella-short stature syndrome)	AR
ORC4	Meier-Gorlin syndrome (Ear-patella-short stature syndrome)	AR
ORC6	Meier-Gorlin syndrome (Ear-patella-short stature syndrome)	AR
OSGEP	Galloway-Mowat syndrome	AR
OSTM1	Osteopetrosis, autosomal recessive 5	AR
OTX2	Microphthalmia, syndromic, Pituitary hormone deficiency, combined, Retinal dystrophy, early-onset, and pituitary dysfunction	AD
P3H1	Osteogenesis imperfecta	AR
PALB2	Fanconi anemia, Pancreatic cancer, Breast cancer	AD/AR
PAPSS2	Brachyolmia 4 with mild epiphyseal and metaphyseal changes, SEMD PAPPS2 type	AR
PCNT	Microcephalic osteodysplastic primordial dwarfism	AR
PCYT1A	Spondylometaphyseal dysplasia with cone-rod dystrophy	AR
PDE3A	Hypertension with brachydactyly	AD
PDE4D	Acrodysostosis 2, with or without hormone resistance	AD
PEX14	Peroxisome biogenesis factor disorder 14, Zellweger syndrome	AR
PEX19	Peroxisome biogenesis disorder, 19, Zellweger syndrome	AR
PEX7	Refsum disease, Rhizomelic CDP type 1	AR
PGM3	Immunodeficiency 23	AR
PHEX	Hypophosphatemic rickets	XL
PIK3CA*	Cowden syndrome, CLOVES	AD
PISD		AR
PITX1	Clubfoot, congenital, with or without deficiency of long bones and/or mirror-image polydactyly, Liebenberg syndrome	AD
PITX2	Axenfeld-Rieger syndrome, Ring dermoid of cornea, Iridogoniodysgenesis, Peters anomaly	AD
PLOD2	Bruck syndrome, Osteogenesis imperfecta type 3	AR
PLS3	Osteoporosis and osteoporotic fractures	XL
POC1A	Short stature, onychodysplasia, facial dysmorphism, and hypotrichosis (SOFT syndrome)	AR
POLA1	Pigmentary disorder, reticulate, with systemic manifestations, X-linked
POLR1C#	Treacher Collins syndrome	AR
POLR1D	Treacher Collins syndrome	AD/AR
POP1	Anauxetic dysplasia 2	AR
POR	Disordered steroidogenesis due to cytochrome p450 oxidoreductase deficiency, Antley-Bixler syndrome	AR
POU1F1	Pituitary hormone deficiency, combined	AR
PPIB	Osteogenesis imperfecta type 2, Osteogenesis imperfecta type 3, Osteogenesis imperfecta type 4	AR
PPP3CA	Epilepitic encephalopathy	AD
PRKAR1A	Myxoma, intracardiac, Acrodysostosis, Pigmented nodular adrenocortical disease, Carney complex	AD
PRMT7	Short stature, brachydactyly, intellectual developmental disability, and seizures (SBIDDS)	AR
PROP1	Pituitary hormone deficiency, combined	AR
PTDSS1	Lenz-Majewski hyperostotic dwarfism	AD
PTH1R	Metaphyseal chondrodysplasia Jansen type, Failure of tooth eruption, Eiken dysplasia, Blomstrand dysplasia	AD/AR
PTHLH	Brachydactyly, type E2	AD
PTPN11	Noonan syndrome, Metachondromatosis	AD
PUF60	Short stature, Microcephaly	AD
PYCR1	Cutis laxa AR type 2B	AR
RAB33B	Dyggve-Melchior-Clausen syndrome, Smith-McCort dysplasia 2	AR
RAD21*	Cornelia de Lange syndrome 4	AD
RAD51C	Fanconi anemia, Breast-ovarian cancer, familial	AD/AR
RAF1	LEOPARD syndrome, Noonan syndrome, Dilated cardiomyopathy (DCM)	AD
RALA*	Intellectual disability	AD
RASA2	Noonan syndrome	AD
RBBP8	Seckel syndrome, Jawad syndrome	AR
RBM8A*	Thrombocytopenia - absent radius	AD/AR
RBPJ*	Adams-Oliver syndrome	AD
RECQL4	Baller-Gerold syndrome, RAPADILINO syndrome, Rothmund-Thomson syndrome	AR
RIT1	Noonan syndrome	AD
RMRP	Cartilage-hair hypoplasia, Metaphyseal dysplasia without hypotrichosis, Anauxetic dysplasia	AR
RNU4ATAC	Roifman syndrome, Microcephalic osteodysplastic primordial dwarfism type 1, Microcephalic osteodysplastic primordial dwarfism type 3	AR
ROR2	Robinow syndrome recessive type, Brachydactyly type B	AD/AR
RRAS	Noonan-syndrome like phenotype	AD/AR
RSPRY1	Spondyloepimetaphyseal dysplasia, Faden-Alkuraya type	AR
RTTN	Microcephaly, short stature, and polymicrogyria with or without seizures	AR
RUNX2	Cleidocranial dysplasia, Metaphyseal dysplasia with maxillary hypoplasia	AD
SALL1*	Townes-Brocks syndrome 1	AD
SALL4	Acro-renal-ocular syndrome, Duane-radial ray/Okohiro syndrome	AD
SBDS*	Aplastic anemia, Shwachman-Diamond syndrome, Severe spondylometaphyseal dysplasia	AD/AR
SEC24D	Cole-Carpenter syndrome 2	AR
SERPINF1	Osteogenesis imperfecta, type VI	AR
SERPINH1	Osteogenesis imperfecta type 3	AR
SETBP1	Mental retardation, autosomal dominant 29, Schinzel-Giedion midface retraction syndrome	AD
SF3B4	Acrofacial dysostosis 1, Nager	AD
SGMS2	Osteoporosis and osteoporotic fractures, Skeletal dysplasia and disorders	AD
SH3BP2	Cherubism	AD
SH3PXD2B	Frank-ter Haar syndrome	AR
SHOC2	Noonan-like syndrome with loose anagen hair	AD
SHOX#*	Leri-Weill dyschondrosteosis, Langer mesomelic dysplasia, Short stature	XL/PAR
SKI	Shprintzen-Goldberg syndrome	AD
SLC26A2	Diastrophic dysplasia, Atelosteogenesis type 2, De la Chapelle dysplasia, Recessive Multiple Epiphyseal dysplasia, Achondrogenesis type 1B	AR
SLC29A3	Histiocytosis-lymphadenopathy plus syndrome, Dysosteosclerosis	AR
SLC34A3	Hypophosphatemic rickets with hypercalciuria	AR
SLC35D1	Schneckenbecken dysplasia	AR
SLC39A13	Spondylodysplastic Ehlers-Danlos syndrome	AR
SLCO2A1	Hypertrophic osteoarthropathy	AD/AR
SLX4	Fanconi anemia	AR
SMAD3	Aneurysms-osteoarthritis syndrome, Loeys-Dietz syndrome	AD
SMAD4	Juvenile polyposis/hereditary hemorrhagic telangiectasia syndrome, Polyposis, juvenile intestinal, Myhre dysplasia, Hereditary hemorrhagic telangiectasia	AD
SMARCA2	Nicolaides-Baraitser syndrome	AD
SMARCAL1	Schimke immunoosseous dysplasia	AR
SMARCE1	Coffin-Siris syndrome	AD
SMC1A	Cornelia de Lange syndrome	XL
SMC3	Cornelia de Lange syndrome	AD
SNX10	Osteopetrosis, autosomal recessive 8	AR
SOS1	Noonan syndrome	AD
SOST	Craniodiaphyseal dysplasia, autosomal dominant, Sclerosteosis 1, van Buchem disease	AD/AR
SOX11	Mental retardation, autosomal dominant 27	AD
SOX2*	Microphthalmia, syndromic	AD
SOX3	Panhypopituitarism	XL
SOX9	Campomelic dysplasia, 46,XY sex reversal, Brachydactyly with anonychia (Cooks syndrome)	AD
SP7	Osteogenesis imperfecta, type XII	AR
SPARC	Keratoconus, Osteogenesis imperfecta, type XVII	AR
SRCAP	Floating-Harbor syndrome	AD
STAG2	Congenital heart defects, dysmorphic facial features, and intellectual developmental disorder	XL
STAMBP	Microcephaly-capillary malformation syndrome	AR
STAT5B*	Growth hormone insensitivity with immunodeficiency	AR
TALDO1	Transaldolase deficiency	AR
TBX15	Cousin syndrome	AR
TBX19	Adrenocorticotropic hormone deficiency	AR
TBX2		AD
TBX3	Ulnar-Mammary syndrome	AD
TBX4	Small patella syndrome	AD
TBX5	Holt-Oram syndrome	AD
TBX6	Spondylocostal dysostosis 5	AD/AR
TCF12	Craniosynostosis	AD
TCIRG1	Osteopetrosis, severe neonatal or infantile forms (OPTB1)	AD/AR
TCOF1	Treacher Collins syndrome	AD
TCTEX1D2	Short-rib thoracic dysplasia 17 with or without polydactyly, Jeune Asphyxiating Thoracic Dystrophy	AR
TCTN3	Orofaciodigital syndrome (Mohr-Majewski syndrome), Joubert syndrome	AR
TGFB1	Diaphyseal dysplasia Camurati-Engelmann	AD
TGFB2	Loeys-Dietz syndrome	AD
TGFB3	Loeys-Dietz syndrome (Reinhoff syndrome), Arrhythmogenic right ventricular dysplasia	AD
TGFBR1	Loeys-Dietz syndrome	AD
TGFBR2	Loeys-Dietz syndrome	AD
TMEM38B	Osteogenesis imperfecta, type XIV	AR
TNFRSF11A	Familial expansile osteolysis, Paget disease of bone, Osteopetrosis, severe neonatal or infantile forms (OPTB1)	AD/AR
TNFRSF11B	Paget disease of bone, juvenile	AR
TNFSF11	Osteopetrosis, autosomal recessive 2	AR
TONSL	Spondyloepimetaphyseal dysplasia	AR
TOP3A
TP63	Rapp-Hodgkin syndrome, Orofacial cleft, ADULT syndrome, Ectrodactyly, ectodermal dysplasia, and cleft lip/palate syndrome, Ankyloblepharon-ectodermal defects-cleft lip/palate, Split-hand/foot malformation, Limb-mammary syndrome	AD
TRAPPC2*	Spondyloepiphyseal dysplasia tarda	XL
TRIM37	Mulibrey nanism	AR
TRIP11*	Achondrogenesis, type IA	AR
TRMT10A	Microcephaly, short stature, and impaired glucose metabolism 1	AR
TRPS1	Trichorhinophalangeal syndrome type 1, Trichorhinophalangeal syndrome type 3	AD
TRPV4	Metatropic dysplasia, Spondyloepiphyseal dysplasia Maroteaux type, Parastremmatic dwarfism, Hereditary motor and sensory neuropathy, Spondylometaphyseal dysplasia Kozlowski type, Spinal muscular atrophy, Charcot-Marie-Tooth disease, Brachyolmia (autosomal dominant type), Familial Digital arthropathy with brachydactyly	AD
TTC21B	Short-rib thoracic dysplasia, Nephronophthisis, Asphyxiating thoracic dysplasia (ATD; Jeune)	AR
TWIST1	Saethre-Chotzen syndrome, Robinow-Sorauf syndrome, Craniosynostosis	AD
TYROBP	Nasu-Hakola disease, Polycystic lipomembranous osteodysplasia with sclerosing leukoencephalopathy	AR
VDR	Vitamin D-dependent rickets	AD/AR
VIPAS39	Arthrogryposis, renal dysfunction, and cholestasis 2	AR
WDR19	Retinitis pigmentosa, Nephronophthisis, Short -rib thoracic dysplasia with or without polydactyly, Senior-Loken syndrome, Cranioectodermal dysplasia (Levin-Sensenbrenner) type 1, Cranioectodermal dysplasia (Levin-Sensenbrenner) type 2, Asphyxiating thoracic dysplasia (ATD; Jeune)	AR
WDR34	Short -rib thoracic dysplasia with or without polydactyly, Asphyxiating thoracic dysplasia (ATD; Jeune)	AR
WDR35	Cranioectodermal dysplasia (Levin-Sensenbrenner) type 1, Cranioectodermal dysplasia (Levin-Sensenbrenner) type 2, Short rib-polydactyly syndrome type 5	AR
WDR60	Short-rib thoracic dysplasia 8 with or without polydactyly	AR
WISP3	Arthropathy, progressive pseudorheumatoid, of childhood, Spondyloepiphyseal dysplasia tarda with progressive arthropathy	AR
WNT1	Osteoprosis, autosomal dominant, Osteogenesis imperfecta, type XV	AD/AR
WNT5A	Robinow syndrome	AD
WNT7A	Ulna and fibula, absence of, with severe limb deficiency (Al-Awadi/Raas-Rothschild/Schinzel phocomelia syndrome), Fuhrmann syndrome	AR
XRCC2	Hereditary breast cancer	AD/AR
XRCC4	Short stature, microcephaly, and endocrine dysfunction	AR
XYLT1	Desbuquois dysplasia 2	AR
XYLT2	Primrose syndrome	AR

## Sheet: Targeted non-coding variants
Gene	Genomic location HG19	HGVS	Transcript	RSID
AIFM1	ChrX:129274636	c.697-44T>G	NM_004208.3
AIFM1	ChrX:129299753	c.-123G>C	NM_004208.3	rs724160014
ALPL	Chr1:21835920	c.-195C>T	NM_000478.4
ALPL	Chr1:21896764	c.793-30_793-11delGGCATGTGCTGACACAGCCC	NM_000478.4
ANKH	Chr5:14871567	c.-11C>T	NM_054027.4
BCS1L	Chr2:219524871	c.-147A>G	NM_004328.4
BCS1L	Chr2:219525123	c.-50+155T>A	NM_004328.4	rs386833855
BMP1	Chr8:22058957	c.*241T>C	NM_001199.3	rs786205217
BMPR1B	Chr4:95797053	c.-113+2T>G	NM_001203.2
BRCA2	Chr13:32889805	c.-40+1G>A	NM_000059.3
BRCA2	Chr13:32890469	c.-39-89delC	NM_000059.3
BRCA2	Chr13:32890556	c.-39-1_-39delGA	NM_000059.3	rs758732038
BRCA2	Chr13:32890558	c.-39-1G>A	NM_000059.3	rs1060499566
BRCA2	Chr13:32900222	c.426-12_426-8delGTTTT	NM_000059.3	rs276174844
BRCA2	Chr13:32945079	c.8488-14A>G	NM_000059.3
BRCA2	Chr13:32953872	c.8954-15T>G	NM_000059.3
BRCA2	Chr13:32971007	c.9502-28A>G	NM_000059.3	rs397508059
BRCA2	Chr13:32971023	c.9502-12T>G	NM_000059.3	rs81002803
BRIP1	Chr17:59858864	c.1629-498A>T	NM_032043.2
CANT1	Chr17:77005745	c.-342+1G>A	NM_138793.3
CASR	Chr3:121994640	c.1378-19A>C	NM_001178065.1
CDKN1C	Chr11:2905209	c.*5+20G>T	NM_000076.2	rs760540648
CEP152	Chr15:49059406	c.2148-17G>A	NM_001194998.1	rs751691427
CLCN7	Chr16:1506057	c.916+57A>T	NM_001287.5
CLCN7	Chr16:1507356	c.739-18G>A	NM_001287.5	rs371893553
COL11A1	Chr1:103386637	c.3744+437T>G	NM_080629.2
COL11A1	Chr1:103488576	c.1027-24A>G	NM_080629.2
COL11A1	Chr1:103491958	c.781-450T>G	NM_080629.2	rs587782990
COL1A1	Chr17:48266910	c.2668-11T>G	NM_000088.3	rs786205505
COL1A1	Chr17:48267594	c.2451+94G>T	NM_000088.3
COL1A1	Chr17:48267611	c.2451+77C>T	NM_000088.3	rs72651665
COL1A1	Chr17:48268147	c.2343+31T>A	NM_000088.3
COL1A1	Chr17:48272201	c.1354-12G>A	NM_000088.3	rs72648337
COL1A1	Chr17:48273368	c.1003-43_1003-32delTGCCATCTCTTC	NM_000088.3	rs72645359
COL1A1	Chr17:48273574	c.958-18_958-15delTTCC	NM_000088.3	rs72645351
COL1A1	Chr17:48273742	c.904-14G>A	NM_000088.3
COL1A1	Chr17:48273743	c.904-15T>A	NM_000088.3
COL1A2	Chr7:94025130	c.70+717A>G	NM_000089.3	rs72656354
COL1A2	Chr7:94030856	c.226-22_226-11delTTTTTTTTTTTT	NM_000089.3
COL2A1	Chr12:48379984	c.1527+135G>A	NM_001844.4
COL3A1	Chr2:189872183	c.3256-43T>G	NM_000090.3	rs587779667
COL5A1	Chr9:137645685	c.1720-11T>A	NM_000093.4	rs863223444
COL5A1	Chr9:137680989	c.2647-12A>G	NM_000093.4
COL5A1	Chr9:137686903	c.2701-25T>G	NM_000093.4	rs765079080
COL5A1	Chr9:137726806	c.5137-11T>A	NM_000093.4	rs183495554
COL5A2	Chr2:189927655	c.1924-11T>C	NM_000393.3
CREBBP	Chr16:3788684	c.4281-11C>G	NM_004380.2	rs587783493
CRTAP	Chr3:33160815	c.472-1021C>G	NM_006371.4	rs72659360
CTSK	Chr1:150778521	c.244-29A>G	NM_000396.3
CUL7	Chr6:43010511	c.3897+29G>A	NM_001168370.1
DONSON	Chr21:34955994	c.786-22A>G	NM_017613.3	rs1135401960
DYNC2H1	Chr11:103019205	c.2819-14A>G	NM_001080463.1	rs781091611
DYNC2H1	Chr11:103055609	c.6478-16G>A	NM_001080463.1	rs376892534
EFNB1	ChrX:68049209	c.-411C>G	NM_004429.4
EFNB1	ChrX:68049525	c.-95T>C/G	NM_004429.4
EFNB1	ChrX:68049525	c.-95T>C	NM_004429.4
EFNB1	ChrX:68049525	c.-95T>G	NM_004429.4
EP300	Chr22:41537040	c.1879-12A>G	NM_001429.3
ESCO2	Chr8:27650167	c.1354-18G>A	NM_001017420.2	rs80359865
EVC	Chr4:5749725	c.940-150T>G	NM_153717.2
FANCA	Chr16:89805127	c.4261-19_4261-12delACCTGCTC	NM_000135.3
FANCA	Chr16:89816056	c.3239+82T>G	NM_000135.2
FANCA	Chr16:89818822	c.2982-192A>G	NM_000135.2
FANCA	Chr16:89831215	c.2778+83C>G	NM_000135.2	rs750997715
FANCA	Chr16:89836111	c.2504+134A>G	NM_000135.2
FANCA	Chr16:89836805	c.2223-138A>G	NM_000135.2
FANCA	Chr16:89849346	c.1567-20A>G	NM_000135.2	rs775154397
FANCA	Chr16:89864654	c.893+920C>A	NM_000135.2
FANCC	Chr9:98011653	c.-78-2A>G	NM_000136.2	rs587779898
FANCC	Chr9:98079807	c.-79+1G>A	NM_000136.2
FANCD2	Chr3:10083186	c.696-121C>G	NM_033084.3
FANCD2	Chr3:10102127	c.1766+40T>G	NM_033084.3
FANCD2	Chr3:10106024	c.1948-16T>G	NM_033084.3
FANCI	Chr15:89825208	c.1583+142C>T	NM_001113378.1
FANCL	Chr2:58433394	c.375-2033C>G	NM_001114636.1
FBN1	Chr15:48707358	c.8051+375G>T	NM_000138.4
FBN1	Chr15:48720682	c.6872-14A>G	NM_000138.4
FBN1	Chr15:48721629	c.6872-961A>G	NM_000138.4
FBN1	Chr15:48739106	c.5672-87A>G	NM_000138.4
FBN1	Chr15:48739107	c.5672-88A>G	NM_000138.4
FBN1	Chr15:48764885	c.4211-32_4211-13delGAAGAGTAACGTGTGTTTCT	NM_000138.4
FBN1	Chr15:48786466	c.2678-15C>A	NM_000138.4
FBN1	Chr15:48802380	c.1589-14A>G	NM_000138.4
FBN1	Chr15:48818478	c.863-26C>T	NM_000138.4
FBN2	Chr5:127670560	c.3974-24A>C	NM_001999.3
FBN2	Chr5:127670562	c.3974-26T>G	NM_001999.3
FBN2	Chr5:127671284	c.3725-15A>G	NM_001999.3
FGD1	ChrX:54476768	c.2016-35delA	NM_004463.2
FGFR2	Chr10:123099960	c.*139411C>T	.
FLNA	ChrX:153581587	c.6023-27_6023-16delTGACTGACAGCC	NM_001110556.1
GH1	Chr17:61995330	c.291+29_291+46delGATGGGGGAGACCTGTAG	NM_000515.3
GH1	Chr17:61995349	c.291+28G>A	NM_000515.3	rs863223306
GH1	Chr17:61996359	c.-223C>T	NM_000515.3	rs41295015
GHR	Chr5:42689204	c.287+83G>T	NM_001242399.2
GHR	Chr5:42700896	c.639+792A>G	NM_001242399.2
GHR	Chr5:42701904	c.639+1800A>G	NM_001242399.2
GHRHR	Chr7:31003560	c.-124A>C	NM_000823.3
GNAS	Chr20:57478716	c.2242-11A>G	NM_080425.2
HSPG2	Chr1:22211006	c.1654+15G>A	NM_005529.5
HSPG2	Chr1:22215993	c.574+481C>T	NM_005529.5
IDS	ChrX:148564764	c.1181-15C>A	NM_000202.5
IDS	ChrX:148568762	c.*57A>G	NM_006123.4
IDS	ChrX:148578704	c.709-657G>A	NM_000202.5
IFITM5	Chr11:299504	c.-14C>T	NM_001025295.2	rs587776916
IFT122	Chr3:129207087	c.2005-13T>A	NM_052985.3
IFT140	Chr16:1576595	c.2577+25G>A	NM_014714.3	rs1423102192
LHX4	Chr1:180243784	c.*70G>A	NM_033343.3
LMNA	Chr1:156100609	c.513+45T>G	NM_170707.3
LMNA	Chr1:156105681	c.937-11C>G	NM_170707.3	rs267607645
LMNA	Chr1:156107037	c.1608+14G>A	NM_170707.3
LMNA	Chr1:156107433	c.1609-12T>G	NM_170707.3	rs267607582
LMX1B	Chr9:129377616	c.140-37_140-21delGGCGCTGACGGCCGGGC	NM_001174146.1
LZTR1	Chr22:21336623	c.-38T>A	NM_006767.3
LZTR1	Chr22:21350968	c.2220-17C>A	NM_006767.3	rs1249726034
NF1	Chr17:29422055	c.-273A>C	NM_001042492.2
NF1	Chr17:29422056	c.-272G>A	NM_001042492.2
NF1	Chr17:29431417	c.60+9031_60+9035delAAGTT	NM_001042492.2
NF1	Chr17:29475515	c.61-7486G>T	NM_001042492.2
NF1	Chr17:29488136	c.288+2025T>G	NM_001042492.2
NF1	Chr17:29508426	c.587-14T>A	NM_001042492.2
NF1	Chr17:29508428	c.587-12T>A	NM_001042492.2
NF1	Chr17:29510334	c.888+651T>A	NM_001042492.2
NF1	Chr17:29510427	c.888+744A>G	NM_001042492.2
NF1	Chr17:29510472	c.888+789A>G	NM_001042492.2
NF1	Chr17:29527428	c.889-12T>A	NM_001042492.2
NF1	Chr17:29530107	c.1260+1604A>G	NM_001042492.2
NF1	Chr17:29533239	c.1261-19G>A	NM_001042492.2
NF1	Chr17:29534143	c.1392+754T>G	NM_001042492.2
NF1	Chr17:29540877	c.1393-592A>G	NM_001042492.2
NF1	Chr17:29542762	c.1527+1159C>T	NM_001042492.2
NF1	Chr17:29548419	c.1642-449A>G	NM_001042492.2	rs863224655
NF1	Chr17:29549489	c.*481A>G	NM_001128147.2
NF1	Chr17:29553439	c.2002-14C>G	NM_001042492.2
NF1	Chr17:29554225	c.2252-11T>G	NM_001042492.2
NF1	Chr17:29556025	c.2410-18C>G	NM_001042492.2
NF1	Chr17:29556027	c.2410-16A>G	NM_001042492.2
NF1	Chr17:29556028	c.2410-15A>G	NM_001042492.2
NF1	Chr17:29556031	c.2410-12T>G	NM_001042492.2
NF1	Chr17:29556839	c.2851-14_2851-13insA	NM_001042492.2
NF1	Chr17:29557267	c.2991-11T>G	NM_001042492.2
NF1	Chr17:29558777	c.3198-314G>A	NM_001042492.2
NF1	Chr17:29563299	c.3974+260T>G	NM_001042492.2
NF1	Chr17:29577082	c.4110+945A>G	NM_001042492.2
NF1	Chr17:29580296	c.4173+278A>G	NM_001042492.2
NF1	Chr17:29588708	c.4578-20_4578-18delAAG	NM_001042492.2
NF1	Chr17:29588715	c.4578-14T>G	NM_001042492.2
NF1	Chr17:29654479	c.5269-38A>G	NM_001042492.2
NF1	Chr17:29656858	c.5610-456G>T	NM_001042492.2
NF1	Chr17:29657848	c.5812+332A>G	NM_001042492.2	rs863224491
NF1	Chr17:29661577	c.5813-279A>G	NM_001042492.2
NF1	Chr17:29664375	c.6428-11T>G	NM_001042492.2
NF1	Chr17:29664618	c.6642+18A>G	NM_001042492.2
NF1	Chr17:29676126	c.7190-12T>A	NM_001042492.2
NF1	Chr17:29676127	c.7190-11_7190-10insGTTT	NM_001042492.2
NF1	Chr17:29685177	c.7971-321C>G	NM_001042492.2
NF1	Chr17:29685481	c.7971-17C>G	NM_001042492.2
NF1	Chr17:29685665	c.8113+25A>T	NM_001042492.2
NIPBL	Chr5:36877039	c.-321_-320delCCinsA	NM_133433.3	rs724159980
NIPBL	Chr5:36877266	c.-94C>T	NM_133433.3
NIPBL	Chr5:36953718	c.-79-2A>G	NM_133433.3
NIPBL	Chr5:37022138	c.5329-15A>G	NM_133433.3	rs587783968
NIPBL	Chr5:37026318	c.5710-13_5710-12delCTinsAA	NM_133433.3
NSDHL	ChrX:152037789	c.*129C>T	NM_015922.2	rs145978994
OSGEP	Chr14:20920111	c.411+12_411+22delGCTCTACCCACinsTAAATAGAG	NM_017807.3
PALB2	Chr16:23649285	c.109-12T>A	NM_024675.3	rs774949203
PEX7	Chr6:137143759	c.-45C>T	NM_000288.3	rs267608252
PHEX	ChrX:22076478	c.349+11149A>T	NM_000444.4
PHEX	ChrX:22113485	c.849+1268G>T	NM_000444.4
PHEX	ChrX:22237137	c.1701-16T>A	NM_000444.4
PHEX	ChrX:22237393	c.1768+177_1768+180dupGTAA	NM_000444.4
PHEX	ChrX:22266301	c.*231A>G	NM_000444.4
PITX2	Chr4:111538758	c.*520_*522delTAT	NM_000325.5	rs561702585,rs775662096
PITX2	Chr4:111539855	c.412-11A>G	NM_000325.5
PITX2	Chr4:111559138	c.-1214_-1213delAT	NM_153426.2
PLS3	ChrX:114856534	c.74-24T>A	NM_005032.5
POLA1	ChrX:24744696	c.1375-354A>G	NM_016937.3	rs869312979
POR	Chr7:75544501	c.-5+4A>G	NM_000941.2
PRKAR1A	Chr17:66508599	c.-97G>A	NM_002734.4
PRKAR1A	Chr17:66508689	c.-7G>A	NM_002734.4
PRKAR1A	Chr17:66508690	c.-7+1G>A	NM_002734.4
PRKAR1A	Chr17:66521878	c.550-17T>A	NM_002734.4
PRKAR1A	Chr17:66523964	c.709-7_709-2delTTTTTA	NM_002734.4	rs281864801
PROP1	Chr5:177420059	c.343-11C>G	NM_006261.4
PTH1R	Chr3:46939842	c.544-25_544-23delCTG	NM_000316.2
PTH1R	Chr3:46942604	c.1049+29C>T	NM_000316.2
PTPN11	Chr12:112915602	c.934-59T>A	NM_002834.3
RBBP8	Chr18:20581745	c.2287+53T>G	NM_002894.2
RBM8A	Chr1:145507646	c.-21G>A	NM_005105.4
RBM8A	Chr1:145507765	c.67+32G>C	NM_005105.4	rs201779890
RMRP	Chr9:35658026		NR_003051.3	rs781730798
RMRP	Chr9:35658026		NR_003051.3
RMRP	Chr9:35658026		NR_003051.3
RMRP	Chr9:35658026		NR_003051.3
RMRP	Chr9:35658027		NR_003051.3
RMRP	Chr9:35658027		NR_003051.3
RMRP	Chr9:35658027		NR_003051.3
RMRP	Chr9:35658027		NR_003051.3	rs727502775
RMRP	Chr9:35658027		NR_003051.3
RMRP	Chr9:35658028		NR_003051.3
RMRP	Chr9:35658028		NR_003051.3
RMRP	Chr9:35658029		NR_003051.3
RMRP	Chr9:35658029		NR_003051.3
RMRP	Chr9:35658032		NR_003051.3
RTTN	Chr18:67727297	c.4748-19T>A	NM_173630.3
RTTN	Chr18:67815044	c.2309+1093G>A	NM_173630.3
SERPINF1	Chr17:1665408	c.-9+2dupT	NM_002615.5	rs398122519
SERPINF1	Chr17:1674512	c.439+34C>T	NM_002615.5
SERPINF1	Chr17:1675121	c.440-40_440-38delTCG	NM_002615.5	rs775552455
SERPINF1	Chr17:1679209	c.787-617G>A	NM_002615.5
SHOX	ChrX:585123	c.-645_-644insGTT	NM_000451.3	rs199946685
SHOX	ChrX:585124	c.-645_-644insGTT	NM_000451.3
SHOX	ChrX:591198	c.-432-3C>A	NM_000451.3
SHOX	ChrX:591568	c.-65C>A	NM_000451.3
SLC26A2	Chr5:149340544	c.-26+2T>C	NM_000112.3	rs386833492
SLC29A3	Chr10:73122778	c.*413G>A	NM_018344.5
SOX9	Chr17:70117348	c.-185G>A	NM_000346.3
STAMBP	Chr2:74077998	c.1005+358A>G	NM_006463.4
TBX2	Chr17:59476302	c.-1236G>C	NM_005994.3
TBX2	Chr17:59477201	c.-337C>T	NM_005994.3
TBX2	Chr17:59477347	c.-191G>A	NM_005994.3
TBX2	Chr17:59477352	c.-185delG	NM_005994.3
TBX2	Chr17:59477371	c.-167G>A	NM_005994.3
TBX3	Chr12:115122148		NM_016569.3
TBX5	Chr12:114704515	c.*88822C>A	NM_000192.3	rs141875471
TBX6	Chr16:30097525	c.*21C>T	NM_004608.3	rs758420111
TCF12	Chr15:57554272	c.1468-20T>A	NM_207036.1
TCIRG1	Chr11:67806587	c.-5+1G>C/T	NM_006019.3
TCIRG1	Chr11:67806587	c.-5+1G>C	NM_006019.3
TCIRG1	Chr11:67806587	c.-5+1G>T	NM_006019.3
TCIRG1	Chr11:67816893	c.1887+132T>C	NM_006019.3
TCIRG1	Chr11:67816903	c.1887+142T>A	NM_006019.3
TCIRG1	Chr11:67816907	c.1887+146G>A	NM_006019.3
TCIRG1	Chr11:67816910	c.1887+149C>T	NM_006019.3
TGFB3	Chr14:76425035	c.*495C>T	NM_003239.2	rs387906514
TGFB3	Chr14:76447266	c.-30G>A	NM_003239.2	rs770828281
TGFBR2	Chr3:30648317	c.-59C>T	NM_001024847.2
TRIM37	Chr17:57106096	c.1949-12A>G	NM_015294.3
TRPS1	Chr8:116427335	c.2824-23T>G	NM_014112.2
TWIST1	Chr7:19157199	c.-255G>A	NM_000474.3
TWIST1	Chr7:19157207	c.-263C>A	NM_000474.3
WDR35	Chr2:20151929	c.1434-684G>T	NM_001006657.1
WDR35	Chr2:20182313	c.143-18T>A	NM_001006657.1
WISP3	Chr6:112381431	c.103-763G>T	NM_198239.1
WISP3	Chr6:112386227	c.643+27C>G	NM_198239.1	rs200472841
XRCC4	Chr5:82400728	c.-10-1G>T	NM_022406.2	rs869320678

## Sheet: Key
Genes with suboptimal coverage in our assay are marked with number sign (#). A gene is considered to have suboptimal coverage when >90% of the gene’s target nucleotides are not covered at >20x with mapping quality score (MQ>20) reads.
Genes with partial, or whole gene, segmental duplications in the human genome are marked with an asterisk (*) if they overlap with the UCSC pseudogene regions.
Of note- The technology may have limited sensitivity to detect variants in genes marked with these symbols.
